# Supplementary material for: Phosphoproteomic and proteomic profiling in post-infarction chronic heart failure
Source: Front Pharmacol. 2023 Jun 19;14:1181622. doi: 10.3389/fphar.2023.1181622 (PMC10315476; doi:10.3389/fphar.2023.1181622)
Supplement: Supplementary file 1 [file Table2.XLS]

geneset	ID	Description	setSize	enrichmentScore	NES	pvalue	p.adjust	qvalues	rank	leading_edge	core_enrichment
Alcoholic liver disease	Alcoholic liver disease	Alcoholic liver disease	35	0.683278625001544	1.96471804536009	4.08009468568609e-05	0.00987382913936035	0.00901915667362189	294	tags=22%, list=10%, signal=20%	Aldh2/Acaca/Adh1/Akt1/Adipoq/Mapk12/Prkaa1/C4b
Oxidative phosphorylation	Oxidative phosphorylation	Oxidative phosphorylation	82	-0.555755475771888	-1.93407785305293	0.000535935471971219	0.0648481921085175	0.0592349732178716	627	tags=55%, list=22%, signal=45%	Atp5pf/Ndufb10/Ppa2/Atp6v1h/Uqcrc1/Ndufa7/Ndufa8/Cox6a2/Cox5b/Cox5a/Ndufc2/Ndufa12/Atp6v1b2/Atp5f1a/Ndufa10/Cox6b1/Cox4i1/Ndufb5/Ndufb2/Ndufs3/Uqcr10/Ndufa5/Atp5pb/Uqcrc2/Atp5po/Ndufb6/Ndufa9/Uqcrb/Atp5me/Atp5f1d/Cox7a2l/Ndufb9/Uqcrh/Cyc1/Atp6v1e1/Uqcrq/Ndufa4/Atp5f1e/Ndufa2/Atp5pd/Uqcrfs1/Cox11/Ndufc1/Cox7b/Cox7c/Atp5mc2
Parkinson disease	Parkinson disease	Parkinson disease	144	-0.452219045844718	-1.71376438094679	0.00101390623783803	0.0817884365189345	0.0747088806828023	592	tags=40%, list=20%, signal=33%	Adcy5/Uqcrc1/Htra2/Ndufa7/Psmd14/Ndufa8/Cox6a2/Cox5b/Cox5a/Ndufc2/Ndufa12/Atp5f1a/Ndufa10/Ppif/Cox6b1/Park7/Cox4i1/Vdac2/Txn2/Ndufb5/Tuba8/Ndufb2/Ndufs3/Uqcr10/Ndufa5/Psmd7/Atp5pb/Uqcrc2/Atp5po/Ndufb6/Maob/Ndufa9/Uqcrb/Atp5f1d/Prkaca/Vdac1/Adrm1/Cox7a2l/Ndufb9/Uqcrh/Cyc1/Psmd11/Snca/Uqcrq/Ndufa4/Slc25a31/Atp5f1e/Slc25a4/Vdac3/Ndufa2/Slc25a5/Atp5pd/Uqcrfs1/Ndufc1/Cox7b/Cox7c/Maoa/Atp5mc2
Metabolism of xenobiotics by cytochrome P450	Metabolism of xenobiotics by cytochrome P450	Metabolism of xenobiotics by cytochrome P450	18	0.704163499681568	1.79981116320244	0.00155002315416551	0.0937764008270134	0.0856591743091466	520	tags=61%, list=18%, signal=50%	Gsta3/Adh1/Gstm5/Gstp1/Cbr3/Ephx1/Gsta4/Mgst3/Gstt2/Cbr1/Gstm1
Thermogenesis	Thermogenesis	Thermogenesis	115	-0.471973305415854	-1.71949984425186	0.00218211458255481	0.105614345795653	0.0964724341761074	691	tags=53%, list=24%, signal=42%	Ndufs7/Kras/Ndufaf1/Cox14/Ndufs5/Ndufaf3/Atp5pf/Ndufb10/Adcy5/Uqcrc1/Ndufa7/Hras/Ndufa8/Cox6a2/Cox5b/Cox5a/Prkag1/Ndufc2/Cox20/Ndufa12/Coa6/Atp5f1a/Ndufaf4/Ndufa10/Coa7/Cox6b1/Cox4i1/Ndufb5/Ndufb2/Ndufs3/Uqcr10/Ndufa5/Atp5pb/Ndufaf8/Uqcrc2/Atp5po/Ndufb6/Slc25a20/Ndufa9/Uqcrb/Atp5me/Atp5f1d/Prkaca/Acsl6/Cox7a2l/Ndufb9/Cpt2/Uqcrh/Cyc1/Uqcrq/Ndufaf2/Ndufa4/Atp5f1e/Ndufa2/Atp5pd/Uqcrfs1/Cox11/Ndufc1/…
Regulation of actin cytoskeleton	Regulation of actin cytoskeleton	Regulation of actin cytoskeleton	78	0.496924385133631	1.60908182689122	0.00293600892888937	0.118419026798538	0.108168750011714	975	tags=54%, list=34%, signal=37%	Arhgef6/Myh11/Ppp1cc/Mylk/Pip4k2a/Myl9/Gsn/Actn1/Myl12b/Actg1/Myh9/Actn4/Actr3/Map2k1/Iqgap1/Myl2/Crkl/Myl7/Actr2/Pip4k2b/Arpc5/Msn/Arpc4/Arpc5l/Pxn/Arpc1b/Rdx/Rac1/Mylk3/Myh14/Cdc42/Ppp1ca/Arpc3/F2/Git1/Pfn1/Ppp1r12c/Itga1/Arpc2/Itgb1/Cyfip1/Tmsb4x/Crk
Staphylococcus aureus infection	Staphylococcus aureus infection	Staphylococcus aureus infection	12	-0.8251285611243	-2.13196288441293	0.00569924087200859	0.147838124801486	0.135041349318452	9	tags=17%, list=0%, signal=17%	Krt10/Krt15
Renin-angiotensin system	Renin-angiotensin system	Renin-angiotensin system	10	0.774166243118503	1.71737588223943	0.00578952716699736	0.147838124801486	0.135041349318452	400	tags=50%, list=14%, signal=43%	Ace/Enpep/Anpep/Thop1/Cma1
Chemical carcinogenesis - DNA adducts	Chemical carcinogenesis - DNA adducts	Chemical carcinogenesis - DNA adducts	15	0.703747334102376	1.72533205948523	0.00583310577903725	0.147838124801486	0.135041349318452	520	tags=67%, list=18%, signal=55%	Gsta3/Gstm5/Gstp1/Ephx1/Gsta4/Sult1a1/Mgst3/Gstt2/Cbr1/Gstm1
Glycerolipid metabolism	Glycerolipid metabolism	Glycerolipid metabolism	14	0.705860783536881	1.69810051989325	0.00666826066722634	0.147838124801486	0.135041349318452	82	tags=13%, list=3%, signal=13%	Aldh2/Glyctk
Hypertrophic cardiomyopathy	Hypertrophic cardiomyopathy	Hypertrophic cardiomyopathy	42	0.539826141626996	1.60568181860166	0.00728384229794581	0.147838124801486	0.135041349318452	340	tags=19%, list=12%, signal=17%	Ace/Tpm1/Myh7/Tpm2/Myh7/Lmna/Actg1/Prkaa1/Tpm3
Salmonella infection	Salmonella infection	Salmonella infection	103	0.442617115394038	1.49103427852804	0.00817318896468157	0.147838124801486	0.135041349318452	1020	tags=50%, list=35%, signal=33%	S100a10/Flna/Anxa2/Akt1/Myl9/Dynlrb1/Mapk12/Tuba3a/Myl12b/Actg1/Snx9/Actr3/Dctn6/Ahnak/Skp1/Dynll1/Dynll2/Map2k1/Cse1l/Rps3/Tubal3/Myl2/Rhog/Myl7/Actr2/Exoc4/Dctn4/Arpc5/Arpc4/Arpc5l/Arpc1b/Kpna3/Tuba1a/M6pr/Fadd/Rac1/Dnm2/Cdc42/Arpc3/Pfn1/Kpna4/Rala/Dynlt3/Tubb5/Klc1/Mapk9/Arpc2/Cyfip1/Hsp90b1/Podxl/Rhoa/Actr1a
Estrogen signaling pathway	Estrogen signaling pathway	Estrogen signaling pathway	30	-0.659244325202433	-1.98860822277542	0.00849067194306095	0.147838124801486	0.135041349318452	9	tags=10%, list=0%, signal=10%	Egfr/Krt10/Krt15
Fluid shear stress and atherosclerosis	Fluid shear stress and atherosclerosis	Fluid shear stress and atherosclerosis	39	0.537791535884403	1.57911489401937	0.00873773020410315	0.147838124801486	0.135041349318452	520	tags=33%, list=18%, signal=28%	Gsta3/Gstm5/Gstp1/Akt1/Nos3/Mapk12/Actg1/Prkaa1/Gsta4/Mgst3/Gstt2/Nqo1/Gstm1
Tight junction	Tight junction	Tight junction	56	0.502020745849868	1.5562744531097	0.00916352013232354	0.147838124801486	0.135041349318452	952	tags=57%, list=33%, signal=39%	Myh11/Myl6/Myl9/Actn1/Tuba3a/Myl12b/Actg1/Myh9/Actn4/Prkaa1/Actr3/Slc9a3r1/Tubal3/Myl2/Actr2/Arpc5/Msn/Arpc4/Arpc5l/Arpc1b/Tuba1a/Afdn/Rdx/Rac1/Myh14/Cdc42/Tjp1/Arpc3/Ppp2ca/Bves/Mapk9/Arpc2/Itgb1
Platinum drug resistance	Platinum drug resistance	Platinum drug resistance	16	0.663363244018248	1.64944222006315	0.0105257559541222	0.154714286511456	0.141322314777755	520	tags=50%, list=18%, signal=41%	Gsta3/Gstm5/Gstp1/Akt1/Gsta4/Mgst3/Gstt2/Gstm1
Huntington disease	Huntington disease	Huntington disease	150	-0.389741702510588	-1.47275213460589	0.010868358969813	0.154714286511456	0.141322314777755	427	tags=30%, list=15%, signal=27%	Atp5f1a/Tgm2/Ndufa10/Ppif/Cox6b1/Cox4i1/Vdac2/Ndufb5/Tuba8/Ndufb2/Ndufs3/Uqcr10/Ndufa5/Psmd7/Atp5pb/Uqcrc2/Atp5po/Ndufb6/Ndufa9/Uqcrb/Clta/Atp5f1d/Vdac1/Adrm1/Cox7a2l/Ndufb9/Uqcrh/Cyc1/Psmd11/Uqcrq/Ndufa4/Slc25a31/Atp5f1e/Slc25a4/Vdac3/Ndufa2/Slc25a5/Atp5pd/Uqcrfs1/Ndufc1/Sod2/Cox7b/Cox7c/Pik3c3/Atp5mc2
Alzheimer disease	Alzheimer disease	Alzheimer disease	166	-0.387433133702866	-1.48471367544636	0.0118558772863473	0.159395683516447	0.14559849299023	583	tags=35%, list=20%, signal=30%	Uqcrc1/Araf/Ndufa7/Psmd14/Hras/Ndufa8/Cox6a2/Cox5b/Cox5a/Csnk1a1/Ndufc2/Ndufa12/Atp5f1a/Ndufa10/Ppif/Cox6b1/Cybb/Cox4i1/Vdac2/Ndufb5/Tuba8/Atp2a2/Ndufb2/Ndufs3/Uqcr10/Ndufa5/Psmd7/Atp5pb/Uqcrc2/Atp5po/Ndufb6/Ndufa9/Uqcrb/Atp5f1d/Vdac1/Adrm1/Cox7a2l/Ndufb9/Adam10/Uqcrh/Cyc1/Psmd11/Snca/Uqcrq/Ndufa4/Slc25a31/Atp5f1e/Slc25a4/Vdac3/Ndufa2/Slc25a5/Atp5pd/Uqcrfs1/Ndufc1/Cox7b/Cox7c/Pik3c3/Apoe/Atp5mc2
Drug metabolism - other enzymes	Drug metabolism - other enzymes	Drug metabolism - other enzymes	23	0.600850333223592	1.61179449887644	0.0136453256774101	0.168094905995666	0.153544716220486	570	tags=48%, list=20%, signal=39%	Gsta3/Gstm5/Gstp1/Dut/Ces1d/Gsta4/Mgst3/Gstt2/Cmpk1/Gstm1/Itpa
Fc gamma R-mediated phagocytosis	Fc gamma R-mediated phagocytosis	Fc gamma R-mediated phagocytosis	27	0.580463266080189	1.60069823161608	0.0138921409913773	0.168094905995666	0.153544716220486	975	tags=68%, list=34%, signal=45%	Akt1/Gsn/Actr3/Marcks/Inppl1/Map2k1/Crkl/Actr2/Arpc5/Arpc4/Arpc5l/Arpc1b/Rac1/Dnm2/Cdc42/Arpc3/Arpc2/Lyn/Crk
Hepatocellular carcinoma	Hepatocellular carcinoma	Hepatocellular carcinoma	33	0.543617294882096	1.55196908999775	0.015672239583468	0.170960888704421	0.156162621261107	520	tags=36%, list=18%, signal=30%	Gsta3/Gstm5/Gstp1/Akt1/Actg1/Gsta4/Map2k1/Mgst3/Gstt2/Txnrd1/Nqo1/Gstm1
beta-Alanine metabolism	beta-Alanine metabolism	beta-Alanine metabolism	13	0.682268283605331	1.61542288815478	0.0161362425091408	0.170960888704421	0.156162621261107	2	tags=7%, list=0%, signal=7%	Aldh2
Systemic lupus erythematosus	Systemic lupus erythematosus	Systemic lupus erythematosus	17	0.651695545296944	1.6315451553566	0.0162483489264533	0.170960888704421	0.156162621261107	614	tags=59%, list=21%, signal=47%	C9/Snrpd3/Snrpd1/Actn1/Actn4/C4b/Ssb/C1r/Macroh2a1/Hist1h2bo
Prion disease	Prion disease	Prion disease	156	-0.38567357427581	-1.47104810505234	0.0194979094079234	0.196603919863228	0.179586007704558	427	tags=29%, list=15%, signal=26%	Atp5f1a/Ndufa10/Ppif/Cox6b1/Cybb/Cox4i1/Vdac2/Ndufb5/Tuba8/Ndufb2/Ndufs3/Uqcr10/Ndufa5/Psmd7/Atp5pb/Uqcrc2/Atp5po/Ndufb6/C6/Ndufa9/Uqcrb/Atp5f1d/Prkaca/Vdac1/Adrm1/Cox7a2l/Ndufb9/Uqcrh/Cyc1/Psmd11/Uqcrq/Ndufa4/Slc25a31/Cav3/Atp5f1e/Slc25a4/Vdac3/Prnp/Ndufa2/Slc25a5/Atp5pd/Uqcrfs1/Ndufc1/Cox7b/Cox7c/Atp5mc2
TNF signaling pathway	TNF signaling pathway	TNF signaling pathway	16	0.630189971297278	1.56695740183265	0.0232093344407033	0.218154696123516	0.199271362270284	387	tags=31%, list=13%, signal=27%	Ifi47/Pgam5/Akt1/Mapk12/Map2k1
Spliceosome	Spliceosome	Spliceosome	51	0.489616239369258	1.49671996634201	0.023438107847981	0.218154696123516	0.199271362270284	560	tags=37%, list=19%, signal=31%	Cdc5l/Srsf10/Bcas2/Snrpd3/Snrpd1/Snrpd2l/Sf3a1/Rbm25l1/Hnrnpa1/Hnrnpu/Srsf3/Ddx5/Srsf1/Ddx39b/Snrnp200/Hnrnpa3/Fus/Lsm2/Hnrnpk
Lysine degradation	Lysine degradation	Lysine degradation	15	0.621100841345579	1.52271297071924	0.0319042774938468	0.285956857537442	0.261204611060734	2	tags=6%, list=0%, signal=6%	Aldh2
Drug metabolism - cytochrome P450	Drug metabolism - cytochrome P450	Drug metabolism - cytochrome P450	16	0.60697943073367	1.50924475962444	0.0368852459016393	0.318793911007026	0.291199309749784	520	tags=56%, list=18%, signal=46%	Gsta3/Adh1/Gstm5/Gstp1/Fmo1/Gsta4/Mgst3/Gstt2/Gstm1
Platelet activation	Platelet activation	Platelet activation	42	0.478854711346491	1.42432580505167	0.0429292929292929	0.335973866884443	0.306892179407277	1004	tags=57%, list=35%, signal=38%	Stim1/Ppp1cc/Mylk/Gucy1b1/Akt1/Nos3/Mapk12/Myl12b/Actg1/Tln1/Plcb4/Col1a1/Gnaq/Fgg/Gnai3/Mylk3/Ppp1ca/Snap23/F2/Gnas/Itgb1/Lyn/Tln2/Rhoa
Cholesterol metabolism	Cholesterol metabolism	Cholesterol metabolism	16	-0.641428533900555	-1.75066180323143	0.0429428908581005	0.335973866884443	0.306892179407277	383	tags=50%, list=13%, signal=44%	Vdac2/Nceh1/Vdac1/Apoa4/Vdac3/Apoc1/Apoe/Apoc2
Yersinia infection	Yersinia infection	Yersinia infection	41	0.484053817450719	1.43130688297854	0.0430379746835443	0.335973866884443	0.306892179407277	1004	tags=55%, list=35%, signal=36%	Akt1/Mapk12/Actg1/Actr3/Rps6ka3/Map2k1/Rhog/Crkl/Actr2/Arpc5/Arpc4/Arpc5l/Pxn/Gnaq/Arpc1b/Rac1/Cdc42/Arpc3/Mapk9/Arpc2/Itgb1/Crk/Rhoa
Diabetic cardiomyopathy	Diabetic cardiomyopathy	Diabetic cardiomyopathy	120	-0.373737133902781	-1.35108030608266	0.0486015787993445	0.367549439670043	0.335734590390209	544	tags=43%, list=19%, signal=37%	Ndufa8/Cox6a2/Cox5b/Cox5a/Pdhb/Pln/Ndufc2/Ndufa12/Pdha1/Atp5f1a/Ndufa10/Ppif/Cox6b1/Cybb/Cox4i1/Vdac2/Ndufb5/Atp2a2/Ndufb2/Mpc2/Ndufs3/Uqcr10/Ndufa5/Tnni3/Atp5pb/Uqcrc2/Atp5po/Ndufb6/Ndufa9/Uqcrb/Atp5f1d/Vdac1/Cox7a2l/Ndufb9/Cpt2/Uqcrh/Cyc1/Uqcrq/Ndufa4/Slc25a31/Atp5f1e/Slc25a4/Vdac3/Ndufa2/Slc25a5/Atp5pd/Uqcrfs1/Ndufc1/Gys1/Cox7b/Cox7c/Cpt2/Atp5mc2
Ribosome biogenesis in eukaryotes	Ribosome biogenesis in eukaryotes	Ribosome biogenesis in eukaryotes	11	0.63247140707092	1.44632368090104	0.0507246376811594	0.371980676328502	0.339782261979058	893	tags=73%, list=31%, signal=50%	Nop56/Fbl/Eif6/RGD1306195/Efl1/Nhp2/Xpo1/Sbds
Fatty acid degradation	Fatty acid degradation	Fatty acid degradation	29	0.521505521735212	1.46379378138691	0.0561941251596424	0.39996994966569	0.36534880134752	102	tags=10%, list=4%, signal=9%	Aldh2/Adh1/Acadsb
Valine, leucine and isoleucine degradation	Valine, leucine and isoleucine degradation	Valine, leucine and isoleucine degradation	36	0.484197877088972	1.39657658721946	0.0616966580976864	0.414600888080836	0.378713294897676	425	tags=15%, list=15%, signal=13%	Aldh2/Pcca/Acadsb/Mcee/Pccb/Acaa1a
Viral myocarditis	Viral myocarditis	Viral myocarditis	17	0.575538286459676	1.44088249455145	0.0628415300546448	0.414600888080836	0.378713294897676	248	tags=26%, list=9%, signal=24%	Myh7/Myh7/RT1-CE1/RT1-CE10/Actg1
Nucleocytoplasmic transport	Nucleocytoplasmic transport	Nucleocytoplasmic transport	30	0.507575759423296	1.42423327261113	0.0633893919793014	0.414600888080836	0.378713294897676	881	tags=60%, list=30%, signal=42%	Rnps1/Nup93/Sec13/Ranbp2/Pnn/Tnpo1/Cse1l/Ddx39b/Srrm1/RGD1306195/Nup98/Kpna3/Ddx19b/Xpo1/Tmem33/Tnpo2/Kpna4/Eif4a3
Glycerophospholipid metabolism	Glycerophospholipid metabolism	Glycerophospholipid metabolism	14	-0.664354395586003	-1.78284242904107	0.0719744388456869	0.451131824234354	0.412082136099236	293	tags=50%, list=10%, signal=45%	Cds2/Agpat5/Pcyt2/Lypla1/Gpd1/Pla2g12a/Pla2g2a
Prolactin signaling pathway	Prolactin signaling pathway	Prolactin signaling pathway	16	0.568214275523965	1.41285581398001	0.0737704918032787	0.451131824234354	0.412082136099236	387	tags=25%, list=13%, signal=22%	Galt/Akt1/Mapk12/Map2k1
Glyoxylate and dicarboxylate metabolism	Glyoxylate and dicarboxylate metabolism	Glyoxylate and dicarboxylate metabolism	22	0.53129440594047	1.41095562188353	0.0745672436750999	0.451131824234354	0.412082136099236	406	tags=25%, list=14%, signal=22%	Glul/Pcca/Glyctk/Cat/Mcee/Pccb
Pyruvate metabolism	Pyruvate metabolism	Pyruvate metabolism	32	0.488542817540817	1.38413854433522	0.0805194805194805	0.456603773584906	0.41708043694141	34	tags=9%, list=1%, signal=9%	Aldh2/Acaca/Adh1
Butanoate metabolism	Butanoate metabolism	Butanoate metabolism	11	-0.670698654018117	-1.67907400725231	0.0814374751943926	0.456603773584906	0.41708043694141	675	tags=73%, list=23%, signal=56%	Hmgcl/Aldh5a1/Hadh/Acat1/Echs1/Acads/L2hgdh/Bdh1
mTOR signaling pathway	mTOR signaling pathway	mTOR signaling pathway	35	0.475867294201624	1.3683218322723	0.0822622107969152	0.456603773584906	0.41708043694141	446	tags=28%, list=15%, signal=24%	RragB/Akt1/Sec13/Atp6v1g1/Eif4e/Prkaa1/Rps6ka3/Map2k1/Lamtor5/Atp6v1f
Adrenergic signaling in cardiomyocytes	Adrenergic signaling in cardiomyocytes	Adrenergic signaling in cardiomyocytes	57	0.425657687028692	1.32185668922109	0.0830188679245283	0.456603773584906	0.41708043694141	215	tags=13%, list=7%, signal=12%	Tpm1/Myh7/Tpm2/Ppp1cc/Scn5a/Myh7/Akt1/Mapk12
Pathways of neurodegeneration - multiple diseases	Pathways of neurodegeneration - multiple diseases	Pathways of neurodegeneration - multiple diseases	201	-0.314962541383643	-1.22817333934349	0.0859987689752424	0.462482268711304	0.422450093211717	590	tags=31%, list=20%, signal=27%	Chmp2b/Uqcrc1/Htra2/Araf/Ndufa7/Psmd14/Hras/Ndufa8/Cox6a2/Cox5b/Cox5a/Csnk1a1/Ndufc2/Ndufa12/Atp5f1a/Ndufa10/Ppif/Cox6b1/Park7/Cybb/Cox4i1/Vdac2/Ndufb5/Tuba8/Atp2a2/Ndufb2/Ndufs3/Uqcr10/Ndufa5/Psmd7/Atp5pb/Uqcrc2/Atp5po/Ndufb6/Ndufa9/Uqcrb/Atp5f1d/Vdac1/Adrm1/Cox7a2l/Ndufb9/Rab5a/Uqcrh/Cyc1/Psmd11/Snca/Uqcrq/Ndufa4/Slc25a31/Atp5f1e/Slc25a4/Vdac3/Prnp/Ndufa2/Slc25a5/Atp5pd/Uqcrfs1/Ndufc1/Cox7b/Cox…
Non-alcoholic fatty liver disease	Non-alcoholic fatty liver disease	Non-alcoholic fatty liver disease	76	-0.399364654258427	-1.37359005901549	0.0918786868557387	0.483361787371495	0.441522293814763	583	tags=42%, list=20%, signal=35%	Uqcrc1/Ndufa7/Ndufa8/Cox6a2/Cox5b/Cox5a/Prkag1/Ndufc2/Ndufa12/Ndufa10/Cox6b1/Cox4i1/Ndufb5/Ndufb2/Ndufs3/Uqcr10/Ndufa5/Uqcrc2/Ndufb6/Ndufa9/Uqcrb/Cox7a2l/Ndufb9/Uqcrh/Cyc1/Uqcrq/Ndufa4/Pklr/Ndufa2/Uqcrfs1/Ndufc1/Cox7b/Cox7c
Arachidonic acid metabolism	Arachidonic acid metabolism	Arachidonic acid metabolism	14	-0.621031013815513	-1.66658104249324	0.102896309793315	0.529806531276216	0.483946809778188	30	tags=21%, list=1%, signal=21%	Pla2g12a/Pla2g2a/Ggt5
Inositol phosphate metabolism	Inositol phosphate metabolism	Inositol phosphate metabolism	15	0.553922720884938	1.35801669506721	0.105409153952843	0.531437817845585	0.485436893203884	543	tags=47%, list=19%, signal=38%	Pip4k2a/Impa1/Impa2/Inppl1/Plcd1/Plcb4/Pip4k2b
Legionellosis	Legionellosis	Legionellosis	16	-0.556811586395475	-1.51971532973677	0.111111111111111	0.537226775956284	0.490724762726488	523	tags=31%, list=18%, signal=26%	Eef1g/Hspd1/Hbs1l/Bcl2l13/Bnip3
Leukocyte transendothelial migration	Leukocyte transendothelial migration	Leukocyte transendothelial migration	33	0.463983137775202	1.32462210986768	0.116966580976864	0.537226775956284	0.490724762726488	746	tags=40%, list=26%, signal=30%	Myl9/Actn1/Mapk12/Myl12b/Actg1/Actn4/Myl2/Myl7/Msn/Pxn/Afdn/Gnai3/Rac1/Cdc42
Arginine and proline metabolism	Arginine and proline metabolism	Arginine and proline metabolism	18	0.523311174044486	1.33756051442564	0.117092866756393	0.537226775956284	0.490724762726488	186	tags=14%, list=6%, signal=13%	Aldh2/L3hypdh/Nos3
Chagas disease	Chagas disease	Chagas disease	25	0.487266791809901	1.33228889245721	0.124675324675325	0.537226775956284	0.490724762726488	1264	tags=64%, list=44%, signal=36%	Ace/Akt1/Mapk12/Plcb4/Gnaq/Gnai3/Fadd/Ppp2ca/Gnas/Mapk9/Kng1/Calr/Ppp2cb/Gnao1/Ppp2r1a/Ppp2r2a
Neurotrophin signaling pathway	Neurotrophin signaling pathway	Neurotrophin signaling pathway	29	0.474241752933037	1.33113092744946	0.125159642401022	0.537226775956284	0.490724762726488	1004	tags=43%, list=35%, signal=29%	Arhgdib/Akt1/Mapk12/Arhgdia/Rps6ka3/Map2k1/Crkl/Rac1/Cdc42/Mapk9/Ywhae/Crk/Rhoa
Lysosome	Lysosome	Lysosome	26	0.481184677256709	1.32125755315887	0.125974025974026	0.537226775956284	0.490724762726488	305	tags=19%, list=11%, signal=17%	Asah1/Ap4e1/Tpp1/Gga1/Ap1s2
Fatty acid elongation	Fatty acid elongation	Fatty acid elongation	11	-0.575369259890252	-1.44041972212997	0.128205128205128	0.537226775956284	0.490724762726488	514	tags=55%, list=18%, signal=45%	Tecr/Hadh/Echs1/Hacd1/Acot2/Mecr
IL-17 signaling pathway	IL-17 signaling pathway	IL-17 signaling pathway	14	0.551992320398724	1.32793670948738	0.129166666666667	0.537226775956284	0.490724762726488	979	tags=50%, list=34%, signal=33%	Mapk12/Elavl1/Srsf1/S100a9/Fadd/Mapk9/Hsp90b1
VEGF signaling pathway	VEGF signaling pathway	VEGF signaling pathway	19	0.513840807768968	1.31843456123863	0.129251700680272	0.537226775956284	0.490724762726488	746	tags=40%, list=26%, signal=30%	Akt1/Nos3/Mapk12/Ppp3ca/Map2k1/Pxn/Rac1/Cdc42
Focal adhesion	Focal adhesion	Focal adhesion	76	0.390417326654647	1.25699058262103	0.133084577114428	0.537226775956284	0.490724762726488	581	tags=27%, list=20%, signal=22%	Ppp1cc/Mylk/Flna/Col6a6/Akt1/Myl9/Actn1/Myl12b/Actg1/Actn4/Zyx/Parvb/Map2k1/Tln1/Myl2/Parva/Crkl/Myl7/Ilk/Col1a1/Pxn
Herpes simplex virus 1 infection	Herpes simplex virus 1 infection	Herpes simplex virus 1 infection	35	0.450203080592283	1.29452625056779	0.133676092544987	0.537226775956284	0.490724762726488	445	tags=23%, list=15%, signal=20%	Ppp1cc/Eif2b1/Akt1/RT1-CE1/RT1-CE10/Srsf3/Cfp/Srsf1
Chemical carcinogenesis - reactive oxygen species	Chemical carcinogenesis - reactive oxygen species	Chemical carcinogenesis - reactive oxygen species	111	-0.356133415931727	-1.29080934178168	0.13460304182245	0.537226775956284	0.490724762726488	583	tags=44%, list=20%, signal=37%	Uqcrc1/Araf/Ndufa7/Hras/Ndufa8/Cox6a2/Cox5b/Cox5a/Gsto1/Ndufc2/Ndufa12/Atp5f1a/Ndufa10/Ppif/Cox6b1/Cox4i1/Vdac2/Ndufb5/Ndufb2/Ndufs3/Uqcr10/Ndufa5/Atp5pb/Uqcrc2/Atp5po/Ndufb6/Ndufa9/Uqcrb/Atp5f1d/Vdac1/Cox7a2l/Ndufb9/Uqcrh/Cyc1/Uqcrq/Ndufa4/Slc25a31/Atp5f1e/Egfr/Slc25a4/Vdac3/Ndufa2/Slc25a5/Atp5pd/Uqcrfs1/Ndufc1/Sod2/Cox7b/Cox7c/Atp5mc2
Chemical carcinogenesis - receptor activation	Chemical carcinogenesis - receptor activation	Chemical carcinogenesis - receptor activation	40	0.435074082881833	1.2810926792192	0.137974683544304	0.537226775956284	0.490724762726488	979	tags=48%, list=34%, signal=32%	Gsta3/Gstm5/Akt1/Ephx1/Gsta4/Rps6ka3/Map2k1/Mgst3/Gstt2/Gstm1/Aip/Kpna3/Gnai3/Ptges3/Gstm2/Kpna4/Gnas/Gstm7/Hsp90b1
Phosphatidylinositol signaling system	Phosphatidylinositol signaling system	Phosphatidylinositol signaling system	15	0.538877584631437	1.32113150252777	0.13869625520111	0.537226775956284	0.490724762726488	543	tags=47%, list=19%, signal=38%	Pip4k2a/Impa1/Impa2/Inppl1/Plcd1/Plcb4/Pip4k2b
Dilated cardiomyopathy	Dilated cardiomyopathy	Dilated cardiomyopathy	41	0.432044977030524	1.2775210670517	0.141772151898734	0.537226775956284	0.490724762726488	525	tags=21%, list=18%, signal=18%	Tpm1/Myh7/Tpm2/Myh7/Lmna/Actg1/Tpm3/Myl2/Tpm3/Emd
Osteoclast differentiation	Osteoclast differentiation	Osteoclast differentiation	17	0.521900495460993	1.3065981977207	0.14207650273224	0.537226775956284	0.490724762726488	939	tags=47%, list=33%, signal=32%	Akt1/Mapk12/Ppp3ca/Map2k1/Rac1/Mapk9/Stat1/Ppp3r1
Viral carcinogenesis	Viral carcinogenesis	Viral carcinogenesis	43	0.423042334266279	1.25783897653392	0.148337595907928	0.544234800838574	0.497126177364509	1004	tags=49%, list=35%, signal=32%	Gsn/Actn1/RT1-CE1/Ube3a/RT1-CE10/Srf/Actn4/Usp7/Ywhaq/Pkm/Hnrnpk/Pxn/Hist1h2bo/Ywhaz/Rac1/Ywhab/Cdc42/Hdac2/Lyn/Ddb1/Ywhae/Rhoa
Oxytocin signaling pathway	Oxytocin signaling pathway	Oxytocin signaling pathway	47	0.41619811467103	1.26234188056738	0.148427672955975	0.544234800838574	0.497126177364509	680	tags=32%, list=24%, signal=25%	Ppp1cc/Mylk/Myl6/Gucy1b1/Myl9/Nos3/Actg1/Prkaa1/Ppp3ca/Map2k1/Plcb4/Gnaq/Cd38/Gnai3/Mylk3
Hippo signaling pathway	Hippo signaling pathway	Hippo signaling pathway	22	0.489097807332597	1.29889434782447	0.151797603195739	0.548283880199535	0.500824770952163	1264	tags=64%, list=44%, signal=36%	Ppp1cc/Actg1/Ywhaq/Limd1/Ywhaz/Ywhab/Ppp1ca/Ppp2ca/Ywhae/Yap1/Ppp2cb/Dlg1/Ppp2r1a/Ppp2r2a
Renin secretion	Renin secretion	Renin secretion	18	0.497328070023938	1.27114883490522	0.162853297442799	0.578357290971075	0.528295046124079	978	tags=61%, list=34%, signal=41%	Ace/Gucy1b1/Ppp3ca/Plcb4/Gnaq/Gnai3/Pde3a/Gnas/Ctsb/Ppp3r1/Aqp1
Sphingolipid signaling pathway	Sphingolipid signaling pathway	Sphingolipid signaling pathway	34	0.440860864556791	1.25860919746525	0.169050715214564	0.578357290971075	0.528295046124079	724	tags=32%, list=25%, signal=25%	Asah1/Akt1/Nos3/Mapk12/Map2k1/Plcb4/Gnaq/Ppp2r5a/Gnai3/Rac1/Ppp2r5c
Cocaine addiction	Cocaine addiction	Cocaine addiction	10	-0.549445306309546	-1.35309067169621	0.171253822629969	0.578357290971075	0.528295046124079	276	tags=40%, list=10%, signal=36%	Maob/Prkaca/Gpsm1/Maoa
Tryptophan metabolism	Tryptophan metabolism	Tryptophan metabolism	18	0.493707131114246	1.26189387313301	0.172274562584118	0.578357290971075	0.528295046124079	174	tags=11%, list=6%, signal=10%	Aldh2/Cat
cGMP-PKG signaling pathway	cGMP-PKG signaling pathway	cGMP-PKG signaling pathway	51	0.40169627770054	1.2279552655651	0.174904942965779	0.578357290971075	0.528295046124079	309	tags=21%, list=11%, signal=19%	Myh7/Ppp1cc/Mylk/Myh7/Gucy1b1/Akt1/Myl9/Nos3/Pde2a/Srf/Ppp3ca
Glutathione metabolism	Glutathione metabolism	Glutathione metabolism	26	0.454743526329313	1.24865430532437	0.176623376623377	0.578357290971075	0.528295046124079	520	tags=35%, list=18%, signal=29%	Gsta3/Gsr/Gstm5/Gstp1/Anpep/Gsta4/Mgst3/Gstt2/Gstm1
Insulin resistance	Insulin resistance	Insulin resistance	34	0.436709178375007	1.24675659081885	0.176853055916775	0.578357290971075	0.528295046124079	372	tags=20%, list=13%, signal=18%	Ppp1cc/Slc27a1/Akt1/Nos3/Prkaa1/Pygb/Rps6ka3
Hematopoietic cell lineage	Hematopoietic cell lineage	Hematopoietic cell lineage	10	0.576622320804305	1.27915325127223	0.180740740740741	0.5799058905542	0.529709599897268	907	tags=60%, list=31%, signal=41%	Anpep/Cd9/Cd34/Cd38/Cd36/Itga1
Starch and sucrose metabolism	Starch and sucrose metabolism	Starch and sucrose metabolism	13	-0.506520874511036	-1.32896684554526	0.182119205298013	0.5799058905542	0.529709599897268	381	tags=50%, list=13%, signal=44%	Pygm/Gbe1/Hk2/Hk1/Hk1/Gyg1/Gys1/Gaa
Signaling pathways regulating pluripotency of stem cells	Signaling pathways regulating pluripotency of stem cells	Signaling pathways regulating pluripotency of stem cells	14	0.51663853411771	1.2428855432175	0.1875	0.589285714285714	0.538277511961723	387	tags=21%, list=13%, signal=19%	Akt1/Mapk12/Map2k1
Adherens junction	Adherens junction	Adherens junction	23	0.460308030507665	1.23478661879149	0.195538057742782	0.599214480874317	0.547346850733391	750	tags=38%, list=26%, signal=29%	Actn1/Actg1/Sorbs1/Actn4/Iqgap1/Acp1/Afdn/Rac1/Cdc42/Tjp1
Pathways in cancer	Pathways in cancer	Pathways in cancer	96	0.35348413591953	1.18123012144675	0.198007471980075	0.599214480874317	0.547346850733391	1129	tags=47%, list=39%, signal=30%	Gsta3/Gstm5/Gstp1/Akt1/Tpm3/Skp1/Gsta4/Gng11/Map2k1/Mgst3/Gstt2/Txnrd1/Plcb4/Crkl/Nqo1/Gstm1/Tpm3/Gnaq/Jup/Gnai3/Fadd/Rac1/Cul2/Cdc42/F2/Gstm2/Hdac2/Rala/Gnas/Mapk9/Stat1/Col4a1/Itgb1/Gstm7/Crk/Hsp90b1/Appl1/Rhoa/Egln1/Mtor/Igf1/Kng1/Cul1/Camk2g/Gnb2/Agt
Toll-like receptor signaling pathway	Toll-like receptor signaling pathway	Toll-like receptor signaling pathway	16	0.498848149183344	1.24037803734681	0.198087431693989	0.599214480874317	0.547346850733391	930	tags=44%, list=32%, signal=30%	Akt1/Mapk12/Map2k1/Fadd/Rac1/Mapk9/Stat1
Amino sugar and nucleotide sugar metabolism	Amino sugar and nucleotide sugar metabolism	Amino sugar and nucleotide sugar metabolism	17	0.484715437750496	1.21350395885863	0.206284153005464	0.616305741078054	0.562958702159162	346	tags=22%, list=12%, signal=20%	Galt/Gnpda1/Cmas/Uap1l1
Alanine, aspartate and glutamate metabolism	Alanine, aspartate and glutamate metabolism	Alanine, aspartate and glutamate metabolism	13	0.520140817488705	1.23154981966133	0.211428571428571	0.62397212543554	0.569961489088575	18	tags=8%, list=1%, signal=8%	Glul
Citrate cycle (TCA cycle)	Citrate cycle (TCA cycle)	Citrate cycle (TCA cycle)	26	-0.421690019388055	-1.23778402695298	0.219827586206897	0.64094308267553	0.585463450899788	584	tags=59%, list=20%, signal=48%	Idh2/Idh3g/Mdh1/Fh/Cs/Idh3g/Idh3a/Pdhb/Dld/Pdha1/Aco2/Dlst/Sucla2/Mdh2/Pc/Dlat
PPAR signaling pathway	PPAR signaling pathway	PPAR signaling pathway	28	0.429399504025416	1.19551586442081	0.225930680359435	0.650895531511706	0.594554421998514	425	tags=23%, list=15%, signal=20%	Slc27a1/Fabp5/Scp2/Adipoq/Sorbs1/Fabp4/Acaa1a
B cell receptor signaling pathway	B cell receptor signaling pathway	B cell receptor signaling pathway	17	0.475791639978259	1.19116288390769	0.233606557377049	0.665091610414658	0.607521697203472	961	tags=47%, list=33%, signal=32%	Akt1/Ppp3ca/Inppl1/Map2k1/Cd81/Rac1/Ppp3r1/Lyn
Pancreatic secretion	Pancreatic secretion	Pancreatic secretion	26	-0.411834204594677	-1.20885431659001	0.237068965517241	0.667101042502005	0.609357194107964	382	tags=23%, list=13%, signal=20%	Prss1/Atp2a2/Rab11a/Rab3d/Pla2g12a/Pla2g2a
Vascular smooth muscle contraction	Vascular smooth muscle contraction	Vascular smooth muscle contraction	36	0.404106203093219	1.1655674026973	0.251928020565553	0.690366469168312	0.630608780014553	408	tags=28%, list=14%, signal=24%	Myh11/Ppp1cc/Mylk/Myl6/Gucy1b1/Acta2/Myl9/Myh9/Map2k1/Cald1
Apelin signaling pathway	Apelin signaling pathway	Apelin signaling pathway	37	0.40115131236055	1.16592004004995	0.258269720101781	0.690366469168312	0.630608780014553	680	tags=32%, list=24%, signal=24%	Mylk/Acta2/Akt1/Nos3/Prkaa1/Gng11/Map2k1/Myl2/Plcb4/Gnaq/Gnai3/Mylk3
Ubiquitin mediated proteolysis	Ubiquitin mediated proteolysis	Ubiquitin mediated proteolysis	26	0.429127447704689	1.17831657645475	0.258441558441558	0.690366469168312	0.630608780014553	379	tags=19%, list=13%, signal=17%	Cdc34/Uba2/Ube3a/Skp1/Ube2o
Pertussis	Pertussis	Pertussis	20	0.451239623368303	1.17200250060763	0.259109311740891	0.690366469168312	0.630608780014553	1097	tags=50%, list=38%, signal=31%	Mapk12/C4b/Serping1/C1r/Gnai3/Mapk9/Itgb1/C4bpa/Rhoa/Cfl1
AGE-RAGE signaling pathway in diabetic complications	AGE-RAGE signaling pathway in diabetic complications	AGE-RAGE signaling pathway in diabetic complications	26	0.427777296241215	1.17460927257884	0.261038961038961	0.690366469168312	0.630608780014553	933	tags=41%, list=32%, signal=28%	Akt1/Nos3/Mapk12/Plcd1/Plcb4/Col1a1/Rac1/Cdc42/Mapk9/Stat1/Col4a1
Porphyrin metabolism	Porphyrin metabolism	Porphyrin metabolism	14	0.490799698418721	1.18072464498197	0.2625	0.690366469168312	0.630608780014553	389	tags=21%, list=13%, signal=19%	Cpox/Mmab/Cp
Human immunodeficiency virus 1 infection	Human immunodeficiency virus 1 infection	Human immunodeficiency virus 1 infection	54	0.375359686306367	1.15107498315759	0.26530612244898	0.690366469168312	0.630608780014553	1121	tags=48%, list=39%, signal=30%	Akt1/Mapk12/RT1-CE1/RT1-CE10/Ap1s2/Ppp3ca/Skp1/Gng11/Map2k1/Crkl/Pxn/Gnaq/Gnai3/Fadd/Rac1/Mapk9/Ppp3r1/Ddb1/Crk/Cul5/Mtor/Pdia3/Cul1/Cfl1/Calr/Gnb2
Glutamatergic synapse	Glutamatergic synapse	Glutamatergic synapse	26	0.421852296658759	1.15834015425318	0.272727272727273	0.702127659574468	0.641351929145882	666	tags=31%, list=23%, signal=24%	Glul/Homer2/Ppp3ca/Gng11/Shank3/Plcb4/Gnaq/Gnai3
Apoptosis	Apoptosis	Apoptosis	35	0.398326634353406	1.14535929828029	0.29305912596401	0.742073788347602	0.677840346033042	671	tags=33%, list=23%, signal=26%	Sptan1/Lmna/Akt1/Parp3/Tuba3a/Actg1/Lmnb1/Map2k1/Tubal3/Sptan1/Tuba1a/Fadd
Propanoate metabolism	Propanoate metabolism	Propanoate metabolism	25	0.419039546688692	1.14574139452428	0.297402597402597	0.742073788347602	0.677840346033042	406	tags=15%, list=14%, signal=13%	Acaca/Pcca/Mcee/Pccb
Pancreatic cancer	Pancreatic cancer	Pancreatic cancer	18	0.454093441509127	1.16064301193505	0.297442799461642	0.742073788347602	0.677840346033042	930	tags=42%, list=32%, signal=29%	Arhgef6/Akt1/Map2k1/Rac1/Cdc42/Rala/Mapk9/Stat1
Gastric acid secretion	Gastric acid secretion	Gastric acid secretion	20	0.431873775100237	1.12170367616678	0.309041835357625	0.76314412404638	0.697086846671334	887	tags=40%, list=31%, signal=28%	Mylk/Actg1/Plcb4/Gnaq/Gnai3/Mylk3/Atp1a2/Gnas
Glycolysis / Gluconeogenesis	Glycolysis / Gluconeogenesis	Glycolysis / Gluconeogenesis	35	0.39291315765902	1.12979323933973	0.312339331619537	0.763496143958869	0.697408395960689	34	tags=5%, list=1%, signal=5%	Aldh2/Adh1
Longevity regulating pathway	Longevity regulating pathway	Longevity regulating pathway	21	0.428265537760704	1.12765654841181	0.316910785619174	0.766924101198402	0.700539631368701	277	tags=24%, list=10%, signal=22%	Cat/Akt1/Adipoq/Eif4e/Prkaa1
Mitophagy - animal	Mitophagy - animal	Mitophagy - animal	17	-0.390871490588379	-1.07874389360298	0.325925925925926	0.780931426475981	0.713334491343871	197	tags=35%, list=7%, signal=33%	Mfn1/Kras/Rras/Hras/Bcl2l13/Bnip3
Thyroid hormone signaling pathway	Thyroid hormone signaling pathway	Thyroid hormone signaling pathway	32	0.389968586164869	1.10485822697743	0.331168831168831	0.785714285714286	0.717703349282297	492	tags=21%, list=17%, signal=17%	Myh7/Myh7/Akt1/Actg1/Map2k1/Plcd1/Plcb4
Insulin signaling pathway	Insulin signaling pathway	Insulin signaling pathway	48	0.361455884715965	1.09895754363615	0.337515683814304	0.792998014398655	0.724356602973978	387	tags=20%, list=13%, signal=17%	Acaca/Ppp1cc/Akt1/Trip10/Eif4e/Sorbs1/Prkaa1/Pygb/Inppl1/Map2k1
mRNA surveillance pathway	mRNA surveillance pathway	mRNA surveillance pathway	35	0.383270073238233	1.10206525066687	0.341902313624679	0.795569664902998	0.726705653021443	881	tags=40%, list=30%, signal=28%	Ppp1cc/Rnps1/Pnn/Ddx39b/Fus/Srrm1/Ppp2r5a/Dazap1/Ddx19b/Ppp2r5c/Ppp1ca/Pabpc6/Ppp2ca/Eif4a3
Th1 and Th2 cell differentiation	Th1 and Th2 cell differentiation	Th1 and Th2 cell differentiation	10	0.502264727807042	1.11420168174826	0.345185185185185	0.795569664902998	0.726705653021443	939	tags=50%, list=33%, signal=34%	Mapk12/Ppp3ca/Mapk9/Stat1/Ppp3r1
Measles	Measles	Measles	19	0.426146075583042	1.09342369405099	0.356462585034014	0.813810807341805	0.743367853596255	1051	tags=42%, list=36%, signal=27%	Akt1/Msn/Fadd/Eif3h/Mapk9/Stat1/Hspa1a/Eif2s1
Pyrimidine metabolism	Pyrimidine metabolism	Pyrimidine metabolism	12	0.473918122417756	1.10041612341945	0.365217391304348	0.824795272659594	0.753401510476359	677	tags=50%, list=23%, signal=38%	Dut/Nt5c3a/Nt5e/Cmpk1/Enpp1/Nme1
Proteoglycans in cancer	Proteoglycans in cancer	Proteoglycans in cancer	66	0.339219693158746	1.07489572738386	0.368090452261307	0.824795272659594	0.753401510476359	675	tags=22%, list=23%, signal=18%	Lum/Dcn/Ppp1cc/Flna/Akt1/Mapk12/Actg1/Map2k1/Ddx5/Iqgap1/Msn/Col1a1/Pxn/Rdx/Rac1
FoxO signaling pathway	FoxO signaling pathway	FoxO signaling pathway	29	0.382897873834639	1.0747413081275	0.38058748403576	0.833771202064897	0.761600489054495	387	tags=28%, list=13%, signal=24%	Homer2/Cat/Akt1/Mapk12/Prkaa1/Prmt1/Usp7/Map2k1
Rap1 signaling pathway	Rap1 signaling pathway	Rap1 signaling pathway	45	0.351997931087563	1.05805536581572	0.381909547738693	0.833771202064897	0.761600489054495	1086	tags=46%, list=38%, signal=29%	Akt1/Mapk12/Actg1/Map2k1/Tln1/Plcb4/Crkl/Gnaq/Afdn/Gnai3/Rac1/Cdc42/Pfn1/Rala/Gnas/Itgb1/Crk/Tln2/Rhoa/Igf1/Ctnnd1
Fructose and mannose metabolism	Fructose and mannose metabolism	Fructose and mannose metabolism	13	-0.393869019210371	-1.03340038754238	0.387417218543046	0.833771202064897	0.761600489054495	323	tags=47%, list=11%, signal=42%	Aldoa/Pfkl/Pfkm/Hk2/Hk1/Hk1/Aldob
Adipocytokine signaling pathway	Adipocytokine signaling pathway	Adipocytokine signaling pathway	19	0.416959443036753	1.06985224221746	0.389115646258503	0.833771202064897	0.761600489054495	277	tags=16%, list=10%, signal=14%	Akt1/Adipoq/Prkaa1
Fatty acid metabolism	Fatty acid metabolism	Fatty acid metabolism	31	0.374084628653503	1.05871993891568	0.389322916666667	0.833771202064897	0.761600489054495	157	tags=12%, list=5%, signal=12%	Acaca/Acadsb/Scp2/Hsd17b4
Th17 cell differentiation	Th17 cell differentiation	Th17 cell differentiation	14	0.449618625265435	1.08165468194909	0.394444444444444	0.837329434697856	0.764850723299477	1419	tags=64%, list=49%, signal=33%	Mapk12/Ppp3ca/Mapk9/Stat1/Ppp3r1/Mtor/Ppp3cb/Mapk3/Mapk1
Bacterial invasion of epithelial cells	Bacterial invasion of epithelial cells	Bacterial invasion of epithelial cells	38	0.363562082525852	1.06023682217009	0.41191381495564	0.855624027388733	0.78156174750602	1004	tags=56%, list=35%, signal=37%	Septin11/Actg1/Actr3/Rhog/Septin9/Crkl/Actr2/Ilk/Arpc5/Arpc4/Arpc5l/Pxn/Septin2/Arpc1b/Rac1/Dnm2/Cdc42/Arpc3/Arpc2/Itgb1/Crk/Rhoa
PD-L1 expression and PD-1 checkpoint pathway in cancer	PD-L1 expression and PD-1 checkpoint pathway in cancer	PD-L1 expression and PD-1 checkpoint pathway in cancer	21	0.398463310622497	1.04918496098178	0.416777629826897	0.855624027388733	0.78156174750602	387	tags=19%, list=13%, signal=17%	Akt1/Mapk12/Ppp3ca/Map2k1
Inflammatory mediator regulation of TRP channels	Inflammatory mediator regulation of TRP channels	Inflammatory mediator regulation of TRP channels	19	0.41129572333109	1.05532002972633	0.419047619047619	0.855624027388733	0.78156174750602	1118	tags=53%, list=39%, signal=32%	Ppp1cc/Mapk12/Plcb4/Gnaq/Ppp1ca/Gnas/Mapk9/Igf1/Kng1/Camk2g
Vasopressin-regulated water reabsorption	Vasopressin-regulated water reabsorption	Vasopressin-regulated water reabsorption	21	0.397860276739774	1.04759712575618	0.419440745672437	0.855624027388733	0.78156174750602	549	tags=33%, list=19%, signal=27%	Arhgdib/Arhgdia/Dctn6/Dynll1/Dynll2/Stx4/Dctn4
RIG-I-like receptor signaling pathway	RIG-I-like receptor signaling pathway	RIG-I-like receptor signaling pathway	10	0.471254807383473	1.04541065666936	0.420740740740741	0.855624027388733	0.78156174750602	1045	tags=50%, list=36%, signal=32%	Mapk12/Trim25/Fadd/Mapk9/Pin1
Fatty acid biosynthesis	Fatty acid biosynthesis	Fatty acid biosynthesis	10	0.468361246604825	1.03899171042982	0.431111111111111	0.858156028368794	0.783874580067189	16	tags=10%, list=1%, signal=10%	Acaca
Galactose metabolism	Galactose metabolism	Galactose metabolism	10	-0.391567782711545	-0.964293821495069	0.434250764525994	0.858156028368794	0.783874580067189	323	tags=45%, list=11%, signal=41%	Hk2/Hk1/Hk1/Galm/Gaa
Nucleotide metabolism	Nucleotide metabolism	Nucleotide metabolism	30	0.367114290727821	1.03010511829735	0.434670116429495	0.858156028368794	0.783874580067189	714	tags=43%, list=25%, signal=33%	Ampd2/Gda/Dut/Dguok/Nt5c3a/Nt5e/Pnp/Cmpk1/Itpa/Aprt/Enpp1/Nme1/Adk
GnRH secretion	GnRH secretion	GnRH secretion	12	0.449448325911824	1.04359837930249	0.442028985507246	0.858156028368794	0.783874580067189	593	tags=33%, list=21%, signal=27%	Akt1/Map2k1/Plcb4/Gnaq
Biosynthesis of nucleotide sugars	Biosynthesis of nucleotide sugars	Biosynthesis of nucleotide sugars	13	0.439320960396147	1.04019071635551	0.442857142857143	0.858156028368794	0.783874580067189	346	tags=21%, list=12%, signal=19%	Galt/Cmas/Uap1l1
Amoebiasis	Amoebiasis	Amoebiasis	31	0.359872683738419	1.01849783862107	0.444010416666667	0.858156028368794	0.783874580067189	593	tags=23%, list=21%, signal=18%	Serpinb6a/C9/Actn1/Actn4/Plcb4/Col1a1/Gnaq
Gap junction	Gap junction	Gap junction	26	0.368225441828809	1.01108923304725	0.451948051948052	0.858156028368794	0.783874580067189	887	tags=46%, list=31%, signal=32%	Gucy1b1/Tuba3a/Map2k1/Gja1/Tubal3/Plcb4/Gnaq/Tuba1a/Gnai3/Tjp1/Tubb5/Gnas
Ras signaling pathway	Ras signaling pathway	Ras signaling pathway	40	-0.304252262551607	-0.923344926424024	0.452830188679245	0.858156028368794	0.783874580067189	241	tags=12%, list=8%, signal=11%	Prkaca/Rab5a/Egfr/Pla2g12a/Pla2g2a
Cellular senescence	Cellular senescence	Cellular senescence	36	0.354882616726556	1.02359133978692	0.456298200514139	0.858156028368794	0.783874580067189	387	tags=19%, list=13%, signal=17%	Ppp1cc/Akt1/Mapk12/RT1-CE1/RT1-CE10/Ppp3ca/Map2k1
Pentose phosphate pathway	Pentose phosphate pathway	Pentose phosphate pathway	14	-0.352572094866724	-0.946152376202525	0.457446808510638	0.858156028368794	0.783874580067189	124	tags=13%, list=4%, signal=13%	Aldob/Rbks
Central carbon metabolism in cancer	Central carbon metabolism in cancer	Central carbon metabolism in cancer	25	-0.308624106490542	-0.895880134009064	0.46551724137931	0.864899989846685	0.790034788463697	709	tags=48%, list=25%, signal=37%	Pfkl/Kras/Pfkm/Hras/Pdhb/Pdha1/Pgam2/Hk2/Hk1/Sirt3/Hk1/Egfr/Ldha
Salivary secretion	Salivary secretion	Salivary secretion	16	0.413198933116723	1.02741261550666	0.468579234972678	0.864899989846685	0.790034788463697	887	tags=38%, list=31%, signal=26%	Gucy1b1/Plcb4/Gnaq/Cd38/Atp1a2/Gnas
Long-term potentiation	Long-term potentiation	Long-term potentiation	23	0.373613451472846	1.00222646554826	0.4750656167979	0.864899989846685	0.790034788463697	593	tags=26%, list=21%, signal=21%	Ppp1cc/Ppp3ca/Rps6ka3/Map2k1/Plcb4/Gnaq
Ferroptosis	Ferroptosis	Ferroptosis	14	-0.348743920720979	-0.935879197703012	0.478723404255319	0.864899989846685	0.790034788463697	387	tags=47%, list=13%, signal=41%	Tf/Cybb/Vdac2/Tf/Acsl6/Vdac3/Prnp
Long-term depression	Long-term depression	Long-term depression	19	0.395514178290639	1.01482707140833	0.47891156462585	0.864899989846685	0.790034788463697	1466	tags=84%, list=51%, signal=42%	Gucy1b1/Map2k1/Plcb4/Gnaq/Gnai3/Ppp2ca/Gnas/Lyn/Igf1/Ppp2cb/Gnao1/Ppp2r1a/Prkca/Mapk3/Mapk1/Gnai2
Cardiac muscle contraction	Cardiac muscle contraction	Cardiac muscle contraction	45	0.331012200515941	0.994975265406427	0.483668341708543	0.866025497651532	0.791062873017928	540	tags=46%, list=19%, signal=38%	Cox6a2/Myl3/Cox5b/Cox5a/Trdn/Cox6b1/Cox4i1/Atp2a2/Uqcr10/Tnni3/Uqcrc2/Tnnc1/Uqcrb/Asph/Tpm1/Cox7a2l/Uqcrh/Cyc1/Hrc/Uqcrq/Uqcrfs1/Cox7b/Cox7c/Myh6
Kaposi sarcoma-associated herpesvirus infection	Kaposi sarcoma-associated herpesvirus infection	Kaposi sarcoma-associated herpesvirus infection	38	0.345669783381953	1.00805845897597	0.486692015209125	0.866025497651532	0.791062873017928	387	tags=18%, list=13%, signal=16%	Akt1/Mapk12/RT1-CE1/RT1-CE10/Ppp3ca/Gng11/Map2k1
T cell receptor signaling pathway	T cell receptor signaling pathway	T cell receptor signaling pathway	21	0.379838048670897	1.00014319424186	0.494007989347537	0.872627251256233	0.797093182965676	387	tags=18%, list=13%, signal=16%	Akt1/Mapk12/Ppp3ca/Map2k1
Prostate cancer	Prostate cancer	Prostate cancer	19	0.390690602102088	1.00245053482424	0.500680272108844	0.878004535147392	0.802005012531328	387	tags=16%, list=13%, signal=14%	Gstp1/Akt1/Map2k1
Fc epsilon RI signaling pathway	Fc epsilon RI signaling pathway	Fc epsilon RI signaling pathway	17	0.394966117528333	0.988813043504442	0.510928961748634	0.884118357487923	0.807589626239512	961	tags=35%, list=33%, signal=24%	Akt1/Mapk12/Map2k1/Rac1/Mapk9/Lyn
Relaxin signaling pathway	Relaxin signaling pathway	Relaxin signaling pathway	34	0.340316139027142	0.971565083364863	0.514954486345904	0.884118357487923	0.807589626239512	666	tags=26%, list=23%, signal=21%	Acta2/Akt1/Nos3/Mapk12/Gng11/Map2k1/Plcb4/Col1a1/Gnai3
C-type lectin receptor signaling pathway	C-type lectin receptor signaling pathway	C-type lectin receptor signaling pathway	20	0.378895054166202	0.984102299429954	0.522267206477733	0.884118357487923	0.807589626239512	1092	tags=40%, list=38%, signal=25%	Akt1/Mapk12/Ppp3ca/Mapk9/Stat1/Ppp3r1/Rhoa/Rras2
Peroxisome	Peroxisome	Peroxisome	33	0.338573484301158	0.966590995678682	0.523136246786632	0.884118357487923	0.807589626239512	188	tags=15%, list=7%, signal=14%	Abcd3/Scp2/Hsd17b4/Cat/Nudt19
Calcium signaling pathway	Calcium signaling pathway	Calcium signaling pathway	41	-0.283676105045063	-0.868872397201251	0.523584905660377	0.884118357487923	0.807589626239512	491	tags=38%, list=17%, signal=32%	Pln/Trdn/Ppif/Vdac2/Atp2a2/Tnnc1/Asph/Prkaca/Vdac1/Hrc/Slc25a31/Egfr/Slc25a4/Vdac3/Slc25a5/Phkb
Nicotinate and nicotinamide metabolism	Nicotinate and nicotinamide metabolism	Nicotinate and nicotinamide metabolism	11	0.426798404985369	0.975994540148298	0.526086956521739	0.884118357487923	0.807589626239512	846	tags=45%, list=29%, signal=32%	Nt5e/Pnp/Enpp1/Cd38/Sirt2
Human cytomegalovirus infection	Human cytomegalovirus infection	Human cytomegalovirus infection	52	0.316226869392318	0.965140073489649	0.534351145038168	0.891813635167149	0.814618805502833	675	tags=27%, list=23%, signal=21%	Akt1/Mapk12/RT1-CE1/RT1-CE10/Ppp3ca/Gng11/Map2k1/Plcb4/Crkl/Pxn/Gnaq/Gnai3/Fadd/Rac1
Protein digestion and absorption	Protein digestion and absorption	Protein digestion and absorption	24	0.352582034892571	0.953783663203102	0.55078125	0.893703452945159	0.816345041837683	933	tags=38%, list=32%, signal=26%	Xpnpep2/Col6a6/Col5a3/Col1a1/Dpp4/Col18a1/Atp1a2/Cpa3/Col4a1
Complement and coagulation cascades	Complement and coagulation cascades	Complement and coagulation cascades	36	0.333054124688601	0.960631210556715	0.551413881748072	0.893703452945159	0.816345041837683	657	tags=25%, list=23%, signal=20%	F10/C9/C4b/Serping1/Serpind1/C1r/Clu/Serpinc1/Fgg
Circadian entrainment	Circadian entrainment	Circadian entrainment	22	0.360151803821224	0.956453157893757	0.55659121171771	0.893703452945159	0.816345041837683	1466	tags=77%, list=51%, signal=38%	Gucy1b1/Gng11/Plcb4/Gnaq/Gnai3/Gnas/Cacna1c/Camk2g/Gnb2/Gnao1/Gnb3/Prkca/Mapk3/Mapk1/Gng12/Gnb1/Gnai2
Necroptosis	Necroptosis	Necroptosis	38	0.32547830412775	0.949175118747921	0.55893536121673	0.893703452945159	0.816345041837683	671	tags=28%, list=23%, signal=22%	Glul/Pgam5/Hmgb1/Fth1/Pygb/Ppia/Vps4a/Glud1/Macroh2a1/Chmp4b/Fadd
Chemokine signaling pathway	Chemokine signaling pathway	Chemokine signaling pathway	35	0.330778046242635	0.951128240635935	0.559125964010283	0.893703452945159	0.816345041837683	1004	tags=42%, list=35%, signal=28%	Akt1/Gng11/Map2k1/Plcb4/Crkl/Gsk3a/Pxn/Gnaq/Gnai3/Rac1/Cdc42/Stat1/Lyn/Crk/Rhoa
Oocyte meiosis	Oocyte meiosis	Oocyte meiosis	36	0.329927113325071	0.951611941648452	0.565552699228792	0.893703452945159	0.816345041837683	1120	tags=56%, list=39%, signal=34%	Ppp1cc/Mapk12/Ppp3ca/Skp1/Rps6ka3/Map2k1/Ywhaq/Ppp2r5a/Ywhaz/Ywhab/Ppp2r5c/Ppp1ca/Smc3/Ppp2ca/Ppp3r1/Ywhae/Igf1/Cul1/Camk2g/Ppp2cb
Cysteine and methionine metabolism	Cysteine and methionine metabolism	Cysteine and methionine metabolism	21	0.360485994676771	0.949187727393421	0.567243675099867	0.893703452945159	0.816345041837683	260	tags=19%, list=9%, signal=17%	Adi1/Ahcyl1/Mtr/Mat2b
Cell adhesion molecules	Cell adhesion molecules	Cell adhesion molecules	14	0.39190762245494	0.942818404085608	0.568055555555556	0.893703452945159	0.816345041837683	772	tags=43%, list=27%, signal=32%	RT1-CE1/RT1-CE10/Cd34/Glg1/Vcan/Ncam1
Retrograde endocannabinoid signaling	Retrograde endocannabinoid signaling	Retrograde endocannabinoid signaling	55	-0.278774809751605	-0.901358756724159	0.568720379146919	0.893703452945159	0.816345041837683	708	tags=38%, list=25%, signal=29%	Ndufs1/Ndufs7/Ndufs5/Ndufb10/Adcy5/Ndufa7/Ndufa8/Ndufc2/Ndufa12/Ndufa10/Ndufb5/Ndufb2/Ndufs3/Ndufa5/Ndufb6/Ndufa9/Prkaca/Ndufb9/Ndufa4/Ndufa2/Ndufc1
Hepatitis B	Hepatitis B	Hepatitis B	28	0.332959279081649	0.927011085519712	0.580231065468549	0.90491452991453	0.826585695006748	962	tags=36%, list=33%, signal=24%	Akt1/Mapk12/Map2k1/Ywhaq/Ywhaz/Fadd/Ywhab/Mapk9/Stat1/Ddb1
Arrhythmogenic right ventricular cardiomyopathy	Arrhythmogenic right ventricular cardiomyopathy	Arrhythmogenic right ventricular cardiomyopathy	31	0.324826550440128	0.919311619079383	0.583333333333333	0.90491452991453	0.826585695006748	1390	tags=58%, list=48%, signal=30%	Lmna/Actg1/Gja1/Emd/Jup/Sgca/Itga1/Itgb1/Sgcd/Actn2/Slc8a1/Cacna1c/Dsg2/Dsp/Cdh2/Cacna2d1/Sgcg/Itga6
Epstein-Barr virus infection	Epstein-Barr virus infection	Epstein-Barr virus infection	44	0.312778737956404	0.937635651338139	0.589646464646465	0.908881811748054	0.830209571409706	1113	tags=39%, list=39%, signal=24%	Vim/Akt1/Mapk12/RT1-CE1/RT1-CE10/Usp7/Psmd4/Fadd/Rac1/Psmd13/Hdac2/Mapk9/Stat1/Lyn/Pdia3/Psmd8/Calr
Viral life cycle - HIV-1	Viral life cycle - HIV-1	Viral life cycle - HIV-1	16	0.369291566016303	0.918237641282054	0.60655737704918	0.923023578363384	0.84312723556464	1045	tags=69%, list=36%, signal=44%	Ranbp2/Ppia/Vps4a/RGD1306195/Chmp4b/Xpo1/Hgs/Chmp6/Map1a/Smarcb1/Pin1
Dopaminergic synapse	Dopaminergic synapse	Dopaminergic synapse	44	0.308214275238322	0.923952486677905	0.608585858585859	0.923023578363384	0.84312723556464	1264	tags=59%, list=44%, signal=34%	Ppp1cc/Akt1/Mapk12/Ppp3ca/Gng11/Plcb4/Gsk3a/Gnaq/Ppp2r5a/Gnai3/Ppp2r5c/Ppp1ca/Ddc/Ppp2ca/Gnas/Comt/Mapk9/Cacna1c/Camk2g/Ppp2cb/Gnb2/Gnao1/Gnb3/Ppp2r1a/Ppp3cb/Ppp2r2a
Cell cycle	Cell cycle	Cell cycle	15	0.374429782168081	0.917965405900469	0.610263522884882	0.923023578363384	0.84312723556464	1094	tags=67%, list=38%, signal=42%	Rad21/Skp1/Ywhaq/Ywhaz/Ywhab/Smc3/Hdac2/Ywhae/Bub3/Cul1
Tyrosine metabolism	Tyrosine metabolism	Tyrosine metabolism	11	0.389709551326694	0.891180449354153	0.618840579710145	0.928540106591108	0.848166256564301	251	tags=18%, list=9%, signal=17%	Adh1/Gstz1
GABAergic synapse	GABAergic synapse	GABAergic synapse	16	0.365487511100212	0.908778918866214	0.621584699453552	0.928540106591108	0.848166256564301	18	tags=6%, list=1%, signal=6%	Glul
Glucagon signaling pathway	Glucagon signaling pathway	Glucagon signaling pathway	34	0.314157650317902	0.89688548005206	0.629388816644993	0.934430022258211	0.853546344820463	593	tags=25%, list=21%, signal=20%	Acaca/Akt1/Prkaa1/Ppp3ca/Prmt1/Pygb/Plcb4/Pkm/Gnaq
Natural killer cell mediated cytotoxicity	Natural killer cell mediated cytotoxicity	Natural killer cell mediated cytotoxicity	14	0.370806732813952	0.892055658080611	0.641666666666667	0.946849593495935	0.864890885750963	675	tags=29%, list=23%, signal=22%	Cd48/Ppp3ca/Map2k1/Rac1
MicroRNAs in cancer	MicroRNAs in cancer	MicroRNAs in cancer	27	0.318422566697224	0.878089052664507	0.653246753246753	0.958095238095238	0.875163114397564	663	tags=27%, list=23%, signal=21%	Tpm1/Vim/Marcks/Map2k1/Crkl/Hnrnpk/Tpm1/Rdx
Chronic myeloid leukemia	Chronic myeloid leukemia	Chronic myeloid leukemia	16	0.350094399342734	0.87050418980957	0.665300546448087	0.965615763546798	0.882032667876588	514	tags=19%, list=18%, signal=15%	Akt1/Map2k1/Crkl
Renal cell carcinoma	Renal cell carcinoma	Renal cell carcinoma	23	0.328273381010397	0.880600709333768	0.666666666666667	0.965615763546798	0.882032667876588	746	tags=25%, list=26%, signal=19%	Akt1/Map2k1/Crkl/Rac1/Cul2/Cdc42
Growth hormone synthesis, secretion and action	Growth hormone synthesis, secretion and action	Growth hormone synthesis, secretion and action	31	0.305555388635022	0.864771117582238	0.670572916666667	0.965615763546798	0.882032667876588	1112	tags=45%, list=38%, signal=28%	Akt1/Mapk12/Map2k1/Plcb4/Crkl/Gnaq/Gnai3/Gnas/Mapk9/Stat1/Crk/Mtor/Igf1/Cacna1c
Amyotrophic lateral sclerosis	Amyotrophic lateral sclerosis	Amyotrophic lateral sclerosis	175	-0.23310186440964	-0.900654060822929	0.683544303797468	0.965615763546798	0.882032667876588	409	tags=21%, list=14%, signal=19%	Ndufa10/Cox6b1/Cox4i1/Ndufb5/Tuba8/Ndufb2/Ndufs3/Uqcr10/Ndufa5/Psmd7/Atp5pb/Uqcrc2/Atp5po/Ndufb6/Ndufa9/Uqcrb/Atp5f1d/Vdac1/Adrm1/Cox7a2l/Ndufb9/Rab5a/Uqcrh/Cyc1/Psmd11/Uqcrq/Ndufa4/Atp5f1e/Ndufa2/Atp5pd/Uqcrfs1/Ndufc1/Cox7b/Cox7c/Pik3c3/Ccs/Atp5mc2
Cholinergic synapse	Cholinergic synapse	Cholinergic synapse	23	0.321863313762393	0.863405560131917	0.683727034120735	0.965615763546798	0.882032667876588	1466	tags=74%, list=51%, signal=37%	Akt1/Gng11/Map2k1/Plcb4/Gnaq/Gnai3/Cacna1c/Camk2g/Gnb2/Gnao1/Gnb3/Prkca/Mapk3/Mapk1/Gng12/Gnb1/Gnai2
Biosynthesis of cofactors	Biosynthesis of cofactors	Biosynthesis of cofactors	55	0.284882781561192	0.879082631672493	0.686472819216182	0.965615763546798	0.882032667876588	260	tags=9%, list=9%, signal=8%	Aldh2/Cpox/Mmab/Tpk1/Mat2b
Autophagy - animal	Autophagy - animal	Autophagy - animal	32	0.298328774699862	0.845224494395267	0.687012987012987	0.965615763546798	0.882032667876588	387	tags=25%, list=13%, signal=22%	RragB/Akt1/Hmgb1/Igbp1/Prkaa1/Snap29/Wipi1/Map2k1
Lipid and atherosclerosis	Lipid and atherosclerosis	Lipid and atherosclerosis	49	0.286410211744872	0.870398323588237	0.693851944792974	0.965615763546798	0.882032667876588	309	tags=10%, list=11%, signal=9%	Ero1a/Akt1/Nos3/Mapk12/Ppp3ca
Acute myeloid leukemia	Acute myeloid leukemia	Acute myeloid leukemia	13	0.357221570416947	0.845802032515325	0.694285714285714	0.965615763546798	0.882032667876588	665	tags=23%, list=23%, signal=18%	Akt1/Map2k1/Jup
2-Oxocarboxylic acid metabolism	2-Oxocarboxylic acid metabolism	2-Oxocarboxylic acid metabolism	11	-0.302293259207783	-0.756782127207999	0.71474358974359	0.981185075259699	0.896254309719603	941	tags=67%, list=33%, signal=45%	Got2/Got1/Idh2/Idh3g/Cs/Idh3g/Idh3a/Aco2
Endocytosis	Endocytosis	Endocytosis	91	0.261043531671468	0.863484148642318	0.718078381795196	0.981185075259699	0.896254309719603	826	tags=30%, list=29%, signal=22%	Mvb12b/Snx12/Vps28/RT1-CE1/RT1-CE10/Actr3/Arf3/Ehd2/Arfgef1/Capza1/Vps4a/Actr2/Arpc5/Arpc4/Arpc5l/Arpc1b/Sh3glb1/Chmp4b/Dnm2/Hgs/Arf4/Chmp6/Cdc42/Snx1/Igf2r/Arpc3/Git1/Snx2
Purine metabolism	Purine metabolism	Purine metabolism	42	0.281073526242964	0.836037042256523	0.720959595959596	0.981185075259699	0.896254309719603	714	tags=38%, list=25%, signal=29%	Gucy1b1/Ampd2/Gda/Pde2a/Hddc3/Dguok/Nt5e/Pnp/Nudt9/Itpa/Aprt/Enpp1/Pfas/Prps1/Nme1/Adk
HIF-1 signaling pathway	HIF-1 signaling pathway	HIF-1 signaling pathway	41	-0.240386967169149	-0.736281966318655	0.721698113207547	0.981185075259699	0.896254309719603	557	tags=32%, list=19%, signal=26%	Tf/Pgk1/Pdhb/Pdha1/Cybb/Hk2/Hk1/Tf/Eno2/Eif4e2/Hk1/Egfr/Aldob/Ldha
Endometrial cancer	Endometrial cancer	Endometrial cancer	14	0.340542200033809	0.819247789947217	0.734722222222222	0.986067768032775	0.900714359664562	542	tags=21%, list=19%, signal=17%	Akt1/Map2k1/Ilk
RNA degradation	RNA degradation	RNA degradation	14	0.338179935389376	0.81356485229946	0.7375	0.986067768032775	0.900714359664562	811	tags=29%, list=28%, signal=21%	Dcps/Lsm2/Ddx6/Pabpc6
Carbohydrate digestion and absorption	Carbohydrate digestion and absorption	Carbohydrate digestion and absorption	10	0.364260367784815	0.808058961560207	0.737777777777778	0.986067768032775	0.900714359664562	323	tags=27%, list=11%, signal=24%	Hk2/Hk1/Hk1
Antigen processing and presentation	Antigen processing and presentation	Antigen processing and presentation	18	0.314127900489131	0.802897199626722	0.741588156123822	0.986067768032775	0.900714359664562	1204	tags=56%, list=42%, signal=33%	RT1-CE1/RT1-CE10/Lgmn/Psme1/Ctsb/Hspa1a/Psme2/Pdia3/Calr/Hspa5
Hepatitis C	Hepatitis C	Hepatitis C	33	0.281740709298935	0.804339516683009	0.753213367609255	0.993123336291038	0.90715920235371	1120	tags=39%, list=39%, signal=24%	Akt1/Map2k1/Ywhaq/Cd81/Ywhaz/Fadd/Ywhab/Ppp2ca/Stat1/Ywhae/Eif3e/Eif2s1/Ppp2cb
Aldosterone synthesis and secretion	Aldosterone synthesis and secretion	Aldosterone synthesis and secretion	19	0.31221027733867	0.801082385426801	0.755102040816326	0.993123336291038	0.90715920235371	1129	tags=42%, list=39%, signal=26%	Pde2a/Plcb4/Gnaq/Atp1a2/Gnas/Cacna1c/Camk2g/Agt
AMPK signaling pathway	AMPK signaling pathway	AMPK signaling pathway	36	0.280645472895671	0.809468432847358	0.764781491002571	0.997252747252747	0.910931174089069	277	tags=11%, list=10%, signal=10%	Acaca/Akt1/Adipoq/Prkaa1
Longevity regulating pathway - multiple species	Longevity regulating pathway - multiple species	Longevity regulating pathway - multiple species	22	0.291936153924405	0.775293232913972	0.769640479360852	0.997252747252747	0.910931174089069	277	tags=14%, list=10%, signal=12%	Cat/Akt1/Prkaa1
Melanoma	Melanoma	Melanoma	11	0.334336591868703	0.764554610382928	0.77536231884058	0.997252747252747	0.910931174089069	387	tags=18%, list=13%, signal=16%	Akt1/Map2k1
Progesterone-mediated oocyte maturation	Progesterone-mediated oocyte maturation	Progesterone-mediated oocyte maturation	19	0.306320643709176	0.785970513398043	0.778231292517007	0.997252747252747	0.910931174089069	387	tags=21%, list=13%, signal=18%	Akt1/Mapk12/Rps6ka3/Map2k1
Spinocerebellar ataxia	Spinocerebellar ataxia	Spinocerebellar ataxia	62	-0.232402295694684	-0.769806626372874	0.778846153846154	0.997252747252747	0.910931174089069	408	tags=23%, list=14%, signal=20%	Afg3l1/Ppif/Vdac2/Opa1/Atp2a2/Psmd7/Vdac1/Adrm1/Psmd11/Slc25a31/Slc25a4/Vdac3/Slc25a5/Pik3c3
EGFR tyrosine kinase inhibitor resistance	EGFR tyrosine kinase inhibitor resistance	EGFR tyrosine kinase inhibitor resistance	18	0.297171121117323	0.759556411842149	0.784656796769852	0.997497892962495	0.91115510013973	387	tags=17%, list=13%, signal=15%	Akt1/Eif4e/Map2k1
TGF-beta signaling pathway	TGF-beta signaling pathway	TGF-beta signaling pathway	13	0.318506866221748	0.754136303991962	0.79	0.997497892962495	0.91115510013973	353	tags=15%, list=12%, signal=14%	Dcn/Skp1
MAPK signaling pathway	MAPK signaling pathway	MAPK signaling pathway	55	0.256698704985419	0.79211306449924	0.791403286978508	0.997497892962495	0.91115510013973	675	tags=20%, list=23%, signal=15%	Flna/Akt1/Mapk12/Srf/Ppp3ca/Rps6ka3/Map2k1/Crkl/Ppm1b/Ecsit/Rac1
Axon guidance	Axon guidance	Axon guidance	34	0.269335150352466	0.768922180867865	0.799739921976593	1	0.913440626359287	746	tags=26%, list=26%, signal=19%	Myl9/Myl12b/Ppp3ca/Plxnb2/Dpysl2/Ilk/Gnai3/Rac1/Cdc42
Tuberculosis	Tuberculosis	Tuberculosis	32	0.270366914831207	0.766003008323021	0.811688311688312	1	0.913440626359287	309	tags=12%, list=11%, signal=11%	Akt1/Coro1a/Mapk12/Ppp3ca
Coronavirus disease - COVID-19	Coronavirus disease - COVID-19	Coronavirus disease - COVID-19	85	0.246251752215248	0.806649401760115	0.813200498132005	1	0.913440626359287	930	tags=27%, list=32%, signal=19%	Ace/C9/Mapk12/C4b/Rps4x/Rplp1/Rps3/Rplp2/Rpl19/Rplp0/C1r/Rps28/Rpl39/Rps26/Fgg/Rpl36a/Rpl13a/Rpl3/F2/Rps20/F13a1/Mapk9/Stat1
Alcoholism	Alcoholism	Alcoholism	30	0.269457052162011	0.756083583788333	0.817593790426908	1	0.913440626359287	887	tags=37%, list=31%, signal=26%	Ppp1cc/Slc29a1/Gng11/Map2k1/Macroh2a1/Hist1h2bo/Gnai3/Ppp1ca/Ddc/Hdac2/Gnas
Glycine, serine and threonine metabolism	Glycine, serine and threonine metabolism	Glycine, serine and threonine metabolism	14	-0.250643036042082	-0.672618473164971	0.829787234042553	1	0.913440626359287	439	tags=36%, list=15%, signal=30%	Gcsh/Dld/Pgam2/Maob/Maoa
Neutrophil extracellular trap formation	Neutrophil extracellular trap formation	Neutrophil extracellular trap formation	32	0.265101802499293	0.751085902478459	0.82987012987013	1	0.913440626359287	675	tags=31%, list=23%, signal=24%	Akt1/Mapk12/Hmgb1/Actg1/Map2k1/Plcb4/Macroh2a1/Hist1h2bo/Fgg/Rac1
cAMP signaling pathway	cAMP signaling pathway	cAMP signaling pathway	45	0.254506465889292	0.765009984680776	0.830402010050251	1	0.913440626359287	1118	tags=38%, list=39%, signal=24%	Ppp1cc/Akt1/Myl9/Map2k1/Fxyd1/Afdn/Gnai3/Rac1/Ppp1ca/Pde3a/Atp1a2/Gnas/Mapk9/Rhoa/Rras2/Cacna1c/Camk2g
Aldosterone-regulated sodium reabsorption	Aldosterone-regulated sodium reabsorption	Aldosterone-regulated sodium reabsorption	12	0.309436955766934	0.718498405527543	0.83768115942029	1	0.913440626359287	1590	tags=67%, list=55%, signal=30%	Atp1a2/Igf1/Prkca/Mapk3/Mapk1/Slc9a3r2/Insr/Atp1b3
Metabolic pathways	Metabolic pathways	Metabolic pathways	447	0.222147185988244	0.873911479186931	0.838187702265372	1	0.913440626359287	275	tags=10%, list=10%, signal=10%	Asah1/Aldh2/Gsta3/Acaca/Glul/Adh1/Pcca/Gsr/Cpox/L3hypdh/Gstm5/Gstp1/Galt/Glyctk/Cbr3/Gnpda1/Fmo1/Acadsb/Mmab/Scp2/Gucy1b1/Adi1/Ahcyl1/Pip4k2a/Hsd17b4/Impa1/Ampd2/Cat/Anpep/Cmas/Nos3/Gda/Mtr/Ethe1/Atp6v1g1/Aldh1a1/Impa2/Dut/Pde2a/Gstz1/Tpk1/Mat2b/Ogdhl/Hddc3
Influenza A	Influenza A	Influenza A	30	0.25682888232204	0.720649543993551	0.848641655886158	1	0.913440626359287	711	tags=30%, list=25%, signal=23%	Akt1/Actg1/Dnajc3/Map2k1/Trim25/Nup98/Hnrnpul1/Fadd/Xpo1
Aminoacyl-tRNA biosynthesis	Aminoacyl-tRNA biosynthesis	Aminoacyl-tRNA biosynthesis	30	0.255161879577102	0.715972014125748	0.852522639068564	1	0.913440626359287	1127	tags=47%, list=39%, signal=29%	Cars/Aars2/Yars1/Farsa/Sars2/Cars2/Aars1/Gatc/Fars2/Hars2/Qars1/Lars2/Kars1/Farsb
Non-small cell lung cancer	Non-small cell lung cancer	Non-small cell lung cancer	14	0.285555391935408	0.686965150654953	0.854166666666667	1	0.913440626359287	387	tags=14%, list=13%, signal=12%	Akt1/Map2k1
Colorectal cancer	Colorectal cancer	Colorectal cancer	20	0.275785540851564	0.716296457072536	0.854251012145749	1	0.913440626359287	1058	tags=40%, list=37%, signal=26%	Akt1/Map2k1/Rac1/Rala/Mapk9/Appl1/Rhoa/Mtor
Leishmaniasis	Leishmaniasis	Leishmaniasis	10	0.308429814423894	0.684206950850087	0.854814814814815	1	0.913440626359287	1419	tags=60%, list=49%, signal=31%	Mapk12/Stat1/Itgb1/Eef1a2/Mapk3/Mapk1
Wnt signaling pathway	Wnt signaling pathway	Wnt signaling pathway	25	0.25691902635458	0.702470126892346	0.858441558441558	1	0.913440626359287	1159	tags=48%, list=40%, signal=29%	Gpc4/Ppp3ca/Skp1/Plcb4/Serpinf1/Rac1/Mapk9/Ppp3r1/Rhoa/Cul1/Camk2g/Ruvbl1
Carbon metabolism	Carbon metabolism	Carbon metabolism	72	-0.214350699391259	-0.720327283906007	0.865979381443299	1	0.913440626359287	522	tags=29%, list=18%, signal=25%	Pgk1/Idh3a/Pdhb/Pgls/Dld/Pdha1/Acat1/Pgam2/Aco2/Echs1/Acads/Hk2/Dlst/Sucla2/Mdh2/Hk1/Me1/Eno2/Pc/Hk1/Pklr/Aldob/Dlat
Type II diabetes mellitus	Type II diabetes mellitus	Type II diabetes mellitus	13	-0.24361036663264	-0.63916437954987	0.874172185430464	1	0.913440626359287	434	tags=33%, list=15%, signal=28%	Kcnj11/Hk2/Hk1/Hk1/Pklr
Biosynthesis of amino acids	Biosynthesis of amino acids	Biosynthesis of amino acids	36	0.242936818153086	0.700704997811975	0.875321336760925	1	0.913440626359287	706	tags=21%, list=24%, signal=16%	Glul/Mtr/Mat2b/Pkm/Tkt/Prps1/Taldo1/Cps1
Phospholipase D signaling pathway	Phospholipase D signaling pathway	Phospholipase D signaling pathway	27	0.249987758063407	0.689371723657847	0.88051948051948	1	0.913440626359287	1129	tags=41%, list=39%, signal=25%	Akt1/Map2k1/Plcb4/Dnm2/F2/Rala/Gnas/Rhoa/Mtor/Rras2/Agt
Phagosome	Phagosome	Phagosome	52	0.233726491286617	0.71334483186179	0.888040712468193	1	0.913440626359287	1177	tags=46%, list=41%, signal=28%	Coro1a/Atp6v1g1/Tuba3a/RT1-CE1/RT1-CE10/Actg1/Atp6v1f/Tubal3/C1r/Tuba1a/M6pr/Rac1/Hgs/Cd36/Sec61a1/Tubb5/Itgb1/Vamp3/Tubb4b/Dync1h1/Calr/Eea1/Stx7/Dync1li1
Human papillomavirus infection	Human papillomavirus infection	Human papillomavirus infection	71	0.230015396808028	0.734249499319425	0.888751545117429	1	0.913440626359287	952	tags=32%, list=33%, signal=22%	Col6a6/Akt1/Atp6v1g1/RT1-CE1/Ube3a/RT1-CE10/Slc9a3r1/Map2k1/Atp6v1f/Pkm/Col1a1/Pxn/Ppp2r5a/Fadd/Ppp2r5c/Cdc42/Hdac2/Ppp2ca/Gnas/Itga1/Stat1/Col4a1/Itgb1
JAK-STAT signaling pathway	JAK-STAT signaling pathway	JAK-STAT signaling pathway	10	0.283595788454303	0.629116254713191	0.900740740740741	1	0.913440626359287	176	tags=10%, list=6%, signal=9%	Akt1
Human T-cell leukemia virus 1 infection	Human T-cell leukemia virus 1 infection	Human T-cell leukemia virus 1 infection	37	0.228750923159838	0.664849589853194	0.908396946564885	1	0.913440626359287	551	tags=22%, list=19%, signal=18%	Akt1/RT1-CE1/RT1-CE10/Srf/Ppp3ca/Map2k1/Tln1/RGD1306195
Protein processing in endoplasmic reticulum	Protein processing in endoplasmic reticulum	Protein processing in endoplasmic reticulum	79	0.220459749525552	0.714480695645048	0.915	1	0.913440626359287	365	tags=10%, list=13%, signal=9%	Ero1a/Hspbp1/Sec63/Sec13/Ssr3/Dnajb11/Skp1/Dnajc3
Thyroid hormone synthesis	Thyroid hormone synthesis	Thyroid hormone synthesis	20	0.245454955023418	0.637518972572984	0.920377867746289	1	0.913440626359287	979	tags=33%, list=34%, signal=22%	Gsr/Plcb4/Gnaq/Pdia4/Atp1a2/Gnas/Hsp90b1
Breast cancer	Breast cancer	Breast cancer	16	0.244885589642554	0.608904147590028	0.920765027322404	1	0.913440626359287	387	tags=12%, list=13%, signal=11%	Akt1/Map2k1
Bile secretion	Bile secretion	Bile secretion	11	0.242861779473463	0.555371735245651	0.942028985507246	1	0.913440626359287	978	tags=36%, list=34%, signal=24%	Ephx1/Atp1a2/Gnas/Aqp1
Mineral absorption	Mineral absorption	Mineral absorption	11	-0.22725800052523	-0.568933602797624	0.942307692307692	1	0.913440626359287	266	tags=25%, list=9%, signal=23%	Tf/Tf/Mt1
Toxoplasmosis	Toxoplasmosis	Toxoplasmosis	30	0.220779507393007	0.619496724384715	0.944372574385511	1	0.913440626359287	952	tags=27%, list=33%, signal=18%	Akt1/Mapk12/Gnai3/Irgm/Mapk9/Stat1/Hspa1a/Itgb1
Amphetamine addiction	Amphetamine addiction	Amphetamine addiction	18	0.224292524574793	0.573281900773216	0.946164199192463	1	0.913440626359287	1118	tags=50%, list=39%, signal=31%	Ppp1cc/Ppp3ca/Ppp1ca/Ddc/Hdac2/Gnas/Ppp3r1/Cacna1c/Camk2g
Morphine addiction	Morphine addiction	Morphine addiction	15	0.229875796321978	0.56357169949337	0.948682385575589	1	0.913440626359287	1466	tags=80%, list=51%, signal=40%	Pde2a/Gng11/Gnai3/Pde3a/Gnas/Gnb2/Gnao1/Gnb3/Prkca/Gng12/Gnb1/Gnai2
Endocrine resistance	Endocrine resistance	Endocrine resistance	19	0.225508665913572	0.578619709653242	0.951020408163265	1	0.913440626359287	387	tags=16%, list=13%, signal=14%	Akt1/Mapk12/Map2k1
Glioma	Glioma	Glioma	17	0.226748281928921	0.567673146665438	0.960382513661202	1	0.913440626359287	387	tags=12%, list=13%, signal=10%	Akt1/Map2k1
Gastric cancer	Gastric cancer	Gastric cancer	17	0.224687029281038	0.562512720457389	0.96448087431694	1	0.913440626359287	665	tags=18%, list=23%, signal=14%	Akt1/Map2k1/Jup
Insulin secretion	Insulin secretion	Insulin secretion	17	0.22199020754109	0.555761122297135	0.965846994535519	1	0.913440626359287	1181	tags=41%, list=41%, signal=24%	Plcb4/Gnaq/Atp1a2/Gnas/Cacna1c/Camk2g/Rab3a
GnRH signaling pathway	GnRH signaling pathway	GnRH signaling pathway	24	0.205415274748912	0.555677016520666	0.967447916666667	1	0.913440626359287	915	tags=28%, list=32%, signal=19%	Mapk12/Map2k1/Plcb4/Gnaq/Cdc42/Gnas/Mapk9
Endocrine and other factor-regulated calcium reabsorption	Endocrine and other factor-regulated calcium reabsorption	Endocrine and other factor-regulated calcium reabsorption	21	0.204368699463259	0.538118718225975	0.969374167776298	1	0.913440626359287	1402	tags=62%, list=49%, signal=32%	Plcb4/Gnaq/Dnm2/Atp1a2/Gnas/Slc8a1/Ap2m1/Cltc/Ap2a2/Ap2b1/Cltb/Ap2a1/Prkca
Parathyroid hormone synthesis, secretion and action	Parathyroid hormone synthesis, secretion and action	Parathyroid hormone synthesis, secretion and action	18	0.20345380188413	0.520019035341403	0.97442799461642	1	0.913440626359287	666	tags=28%, list=23%, signal=22%	Slc9a3r1/Map2k1/Plcb4/Gnaq/Gnai3
ErbB signaling pathway	ErbB signaling pathway	ErbB signaling pathway	21	0.191992409565787	0.505530982073072	0.980026631158455	1	0.913440626359287	514	tags=14%, list=18%, signal=12%	Akt1/Map2k1/Crkl
NOD-like receptor signaling pathway	NOD-like receptor signaling pathway	NOD-like receptor signaling pathway	31	-0.169689838370654	-0.510851260724636	0.982905982905983	1	0.913440626359287	387	tags=19%, list=13%, signal=17%	Cybb/Vdac2/Txn2/Pkn2/Vdac1/Vdac3
Melanogenesis	Melanogenesis	Melanogenesis	19	0.203206032805096	0.521394666697798	0.983673469387755	1	0.913440626359287	1466	tags=58%, list=51%, signal=29%	Map2k1/Plcb4/Gnaq/Gnai3/Gnas/Camk2g/Gnao1/Prkca/Mapk3/Mapk1/Gnai2
ECM-receptor interaction	ECM-receptor interaction	ECM-receptor interaction	27	0.17753921065842	0.489586020597879	0.985714285714286	1	0.913440626359287	952	tags=30%, list=33%, signal=20%	Col6a6/Col1a1/Cd36/Agrn/Cd47/Itga1/Col4a1/Itgb1
Synaptic vesicle cycle	Synaptic vesicle cycle	Synaptic vesicle cycle	18	-0.167940101595228	-0.464086856848084	0.988416988416988	1	0.913440626359287	449	tags=28%, list=16%, signal=24%	Atp6v1h/Atp6v1b2/Nsf/Clta/Atp6v1e1
Small cell lung cancer	Small cell lung cancer	Small cell lung cancer	18	0.191919851769516	0.490538762391314	0.989232839838493	1	0.913440626359287	176	tags=6%, list=6%, signal=5%	Akt1
Cushing syndrome	Cushing syndrome	Cushing syndrome	22	0.174271145740465	0.462810920019633	0.990679094540613	1	0.913440626359287	1129	tags=41%, list=39%, signal=25%	Map2k1/Plcb4/Gnaq/Aip/Gnai3/Gnas/Cacna1c/Camk2g/Agt
PI3K-Akt signaling pathway	PI3K-Akt signaling pathway	PI3K-Akt signaling pathway	75	0.173050698045679	0.556391402475934	0.996268656716418	1	0.913440626359287	724	tags=19%, list=25%, signal=14%	Col6a6/Akt1/Nos3/Eif4e/Prkaa1/Gng11/Map2k1/Ywhaq/Col1a1/Ppp2r5a/Ywhaz/Rac1/Ywhab/Ppp2r5c
Choline metabolism in cancer	Choline metabolism in cancer	Choline metabolism in cancer	19	0.168958512922924	0.433520926102124	0.998639455782313	1	0.913440626359287	1058	tags=32%, list=37%, signal=20%	Akt1/Map2k1/Rac1/Mapk9/Pcyt1a/Mtor
Proteasome	Proteasome	Proteasome	38	0.154154715587407	0.449553222496202	0.99873257287706	1	0.913440626359287	1657	tags=63%, list=57%, signal=27%	Psmb8/Psmd9/Psmd4/Psmb2/Psme1/Psmd13/Psmb10/Psme2/Psmd8/Psma4/Psmc3/Psmc5/Psmc4/Psmb3/Psma6/Psmd6/Psma2/Psmb9/Psma3/Psma1/Psmd12/Psmb4/Psmc2/Psmb1
Ribosome	Ribosome	Ribosome	75	0.125204118177237	0.402555411189427	1	1	0.913440626359287	770	tags=19%, list=27%, signal=14%	Mrps2/Rps4x/Rplp1/Rps3/Rplp2/Rpl19/Rplp0/Mrpl2/Rps28/Rpl39/Rps26/Rpl36a/Rpl13a/Rpl3
Serotonergic synapse	Serotonergic synapse	Serotonergic synapse	25	-0.159808383234315	-0.463894921935132	1	1	0.913440626359287	276	tags=24%, list=10%, signal=22%	Adcy5/Araf/Hras/Maob/Prkaca/Maoa
