# Supplementary material for: Phosphoproteomic and proteomic profiling in post-infarction chronic heart failure
Source: Front Pharmacol. 2023 Jun 19;14:1181622. doi: 10.3389/fphar.2023.1181622 (PMC10315476; doi:10.3389/fphar.2023.1181622)
Supplement: Supplementary file 8 [file Table1.XLSX]

## Sheet: Sheet1
Differentially expressed phosphorylated proteins	protein names	gene symbols	phospho-sites	FC	p
D3ZZ61	Centrosomal protein 68	Cep68	S416	2.90384	0.000103676
F1M820	Sorbin and SH3 domain-containing protein 1	Sorbs1	T286	1.56492	0.00017522
A0A0G2JW01	Actin-binding LIM protein 1	Ablim1 AABR07007032.1	S304	1.45076	0.00222928
Q4KLH5	Arf-GAP domain and FG repeat-containing protein 1 (HIV-1 Rev-binding protein homolog) (Nucleoporin-like protein RIP)	Agfg1 Agfg1-ps1 Hrb Rip	S181	1.29906	0.00310168
P84586	RNA-binding motif protein, X chromosome retrogene-like (Heterogeneous nuclear ribonucleoprotein G retrogene-like) (hnRNP G) (RNA-binding motif protein, X chromosome retrogene) [Cleaved into: RNA-binding motif protein, X chromosome retrogene-like, N-terminally processed]	Rbmxrtl	T163	1.21271	0.00487974
F1LYX9	Desmoglein 2	Dsg2	S713	1.19619	0.00528813
A0A0G2JUE4	/	/	S1115	1.17493	0.00599503
F1M392	LIM and calponin homology domains 1	Limch1	S217	1.16183	0.00844306
F1LWK7	Actin-binding LIM protein 1	Ablim1 AABR07007032.1	S471	1.16476	0.01105
F1MA98	Nucleoprotein TPR (Megator) (NPC-associated intranuclear protein) (Translocated promoter region protein)	Tpr	S2070	1.27787	0.0119274
A0A0G2JSU3	/	/	S30	1.20081	0.0132611
Q5XII9	Mitochondrial fission regulator 1-like	Mtfr1l Fam54b	S100	1.36881	0.0132626
A0A0G2K9M4	WD repeat and FYVE domain-containing 3	Wdfy3	S2276	1.39663	0.0149184
P56741	Myosin-binding protein C, cardiac-type (Cardiac MyBP-C) (C-protein, cardiac muscle isoform)	Mybpc3	S279	1.1562	0.0154415
A0A0G2K382	Misshapen-like kinase 1	Mink1	S597	1.32109	0.0171959
Q99PS2	Casein kinase 1, epsilon (Casein kinase1 epsilon-2)	Csnk1e Ck1e-2	S363	1.21139	0.0173662
D3ZMJ7	non-specific serine/threonine protein kinase (EC 2.7.11.1)	Wnk2	S1801	1.30305	0.0191435
A0A0G2K2M9	Serine/arginine repetitive matrix 2	Srrm2	S1181	1.24186	0.0205612
A0A0G2K4F6	Serine and arginine repetitive matrix 1	Srrm1	S634	1.24111	0.0208448
A1A5Q0	Leiomodin-2 (Cardiac leiomodin) (C-LMOD) (Leiomodin)	Lmod2	S398	1.14969	0.0209868
Q5M7V8	Thyroid hormone receptor-associated protein 3 (Thyroid hormone receptor-associated protein complex 150 kDa component) (Trap150)	Thrap3 Trap150	S679	1.26351	0.0213399
D3ZNS1	Pleckstrin homology-like domain family B member 1	Phldb1	S387	1.39241	0.021501
Q63638	Striated muscle-specific serine/threonine-protein kinase (EC 2.7.11.1) (Aortic preferentially expressed protein 1) (APEG-1)	Speg Apeg1	S2448	1.19275	0.0234341
A0A0G2K4F6	Serine and arginine repetitive matrix 1	Srrm1	S755	1.21839	0.0246403
D3ZF45	La ribonucleoprotein 4B	Larp4b	S718	1.26454	0.0255988
Q6TQE1	Zinc finger CCCH domain-containing protein 18 (Nuclear protein NHN1)	Zc3h18 Nhn1	S529	1.1619	0.0269231
D4A702	Synaptopodin-2 (Myopodin)	Synpo2	S304	1.21359	0.0279519
Q5XIR9	Ubiquitin-associated domain-containing protein 1 (UBA domain-containing protein 1) (E3 ubiquitin-protein ligase subunit KPC2) (Kip1 ubiquitination-promoting complex protein 2)	Ubac1 Kpc2 Ubadc1	S98	1.1008	0.0285465
A0A5H1ZRV3	Tubulin polymerization-promoting protein	Tppp	S176	1.39176	0.0290409
P63319	Protein kinase C gamma type (PKC-gamma) (EC 2.7.11.13)	Prkcg Pkcc Pkcg Prkcc	T655	1.2164	0.0364974
E5RQ38	Histone deacetylase (EC 3.5.1.98)	Hdac9 HDAC9 LOC687001	S223	1.24799	0.0372448
P23348	Anion exchange protein 3 (AE 3) (Anion exchanger 3) (Band 3-related protein 3) (B3RP-3) (Neuronal band 3-like protein) (Solute carrier family 4 member 3)	Slc4a3 Ae3 B3rp3	S296	1.19025	0.0373147
Q5M7V8	Thyroid hormone receptor-associated protein 3 (Thyroid hormone receptor-associated protein complex 150 kDa component) (Trap150)	Thrap3 Trap150	S243	1.17006	0.0391021
F1M2K6	Plakophilin 4	Pkp4	S446	1.30492	0.0407495
B1WC16	BCL2-associated transcription factor 1, isoform CRA_a (Bclaf1 protein)	Bclaf1 rCG_57337	S658	1.24008	0.0423284
Q6AYK1	RNA-binding protein with serine-rich domain 1	Rnps1	S251	1.19877	0.0433134
E9PT53	Wolfram syndrome 1 homolog (Human) (Wolframin ER transmembrane glycoprotein)	Wfs1 rCG_36058	S236	0.853662	0.013959
